# Supplementary material for: Understanding others’ preferences: A comparison across primate species and human societies
Source: PLoS One. 2024 Jan 17;19(1):e0295221. doi: 10.1371/journal.pone.0295221 (PMC10793897; doi:10.1371/journal.pone.0295221)
Supplement: S2 File — (CSV) [file pone.0295221.s002.csv]

Individual_ID	Competitor_ID	Age	Sex	Culture	Condition	Trial	Good_Cup	Bad_Cup	Neutral_Cup	Order	z.Age	z.Trial	Correct_Choice
1	1	7	-0.5	Namibia	same	1	1	0	0	1	0.141238600014469	-1.52527782132152	0
1	1	7	-0.5	Namibia	same	2	0	1	0	1	0.141238600014469	-1.08719520853612	1
1	1	7	-0.5	Namibia	same	3	0	1	0	1	0.141238600014469	-0.649112595750715	1
1	1	7	-0.5	Namibia	same	4	1	0	0	1	0.141238600014469	-0.211029982965314	0
1	1	7	-0.5	Namibia	same	5	0	1	0	1	0.141238600014469	0.227052629820088	1
1	1	7	-0.5	Namibia	same	6	0	1	0	1	0.141238600014469	0.665135242605489	1
1	1	7	-0.5	Namibia	same	7	1	0	0	1	0.141238600014469	1.10321785539089	0
1	1	7	-0.5	Namibia	same	8	0	1	0	1	0.141238600014469	1.54130046817629	1
1	2	7	-0.5	Namibia	opposite	1	1	0	0	1	0.141238600014469	-1.52527782132152	1
1	2	7	-0.5	Namibia	opposite	2	1	0	0	1	0.141238600014469	-1.08719520853612	1
1	2	7	-0.5	Namibia	opposite	3	1	0	0	1	0.141238600014469	-0.649112595750715	1
1	2	7	-0.5	Namibia	opposite	4	1	0	0	1	0.141238600014469	-0.211029982965314	1
1	2	7	-0.5	Namibia	opposite	5	1	0	0	1	0.141238600014469	0.227052629820088	1
1	2	7	-0.5	Namibia	opposite	6	1	0	0	1	0.141238600014469	0.665135242605489	1
1	2	7	-0.5	Namibia	opposite	7	1	0	0	1	0.141238600014469	1.10321785539089	1
1	2	7	-0.5	Namibia	opposite	8	1	0	0	1	0.141238600014469	1.54130046817629	1
2	1	11	-0.5	Namibia	same	1	0	0	1	1	2.66440147836061	-1.52527782132152	1
2	1	11	-0.5	Namibia	same	2	0	0	1	1	2.66440147836061	-1.08719520853612	1
2	1	11	-0.5	Namibia	same	3	0	0	1	1	2.66440147836061	-0.649112595750715	1
2	1	11	-0.5	Namibia	same	4	0	0	1	1	2.66440147836061	-0.211029982965314	1
2	1	11	-0.5	Namibia	same	5	0	0	1	1	2.66440147836061	0.227052629820088	1
2	1	11	-0.5	Namibia	same	6	0	0	1	1	2.66440147836061	0.665135242605489	1
2	1	11	-0.5	Namibia	same	7	0	0	1	1	2.66440147836061	1.10321785539089	1
2	1	11	-0.5	Namibia	same	8	0	0	1	1	2.66440147836061	1.54130046817629	1
2	2	11	-0.5	Namibia	opposite	1	1	0	0	1	2.66440147836061	-1.52527782132152	1
2	2	11	-0.5	Namibia	opposite	2	1	0	0	1	2.66440147836061	-1.08719520853612	1
2	2	11	-0.5	Namibia	opposite	3	1	0	0	1	2.66440147836061	-0.649112595750715	1
2	2	11	-0.5	Namibia	opposite	4	0	0	1	1	2.66440147836061	-0.211029982965314	0
2	2	11	-0.5	Namibia	opposite	5	1	0	0	1	2.66440147836061	0.227052629820088	1
2	2	11	-0.5	Namibia	opposite	6	1	0	0	1	2.66440147836061	0.665135242605489	1
2	2	11	-0.5	Namibia	opposite	7	0	0	1	1	2.66440147836061	1.10321785539089	0
2	2	11	-0.5	Namibia	opposite	8	1	0	0	1	2.66440147836061	1.54130046817629	1
3	1	6	0.5	Namibia	same	1	0	0	1	1	-0.489552119572065	-1.52527782132152	1
3	1	6	0.5	Namibia	same	2	1	0	0	1	-0.489552119572065	-1.08719520853612	0
3	1	6	0.5	Namibia	same	3	0	1	0	1	-0.489552119572065	-0.649112595750715	1
3	1	6	0.5	Namibia	same	4	1	0	0	1	-0.489552119572065	-0.211029982965314	0
3	1	6	0.5	Namibia	same	5	0	0	1	1	-0.489552119572065	0.227052629820088	1
3	1	6	0.5	Namibia	same	6	0	0	1	1	-0.489552119572065	0.665135242605489	1
3	1	6	0.5	Namibia	same	7	0	0	1	1	-0.489552119572065	1.10321785539089	1
3	1	6	0.5	Namibia	same	8	0	0	1	1	-0.489552119572065	1.54130046817629	1
3	2	6	0.5	Namibia	opposite	1	0	0	1	1	-0.489552119572065	-1.52527782132152	0
3	2	6	0.5	Namibia	opposite	2	1	0	0	1	-0.489552119572065	-1.08719520853612	1
3	2	6	0.5	Namibia	opposite	3	0	1	0	1	-0.489552119572065	-0.649112595750715	0
3	2	6	0.5	Namibia	opposite	4	0	1	0	1	-0.489552119572065	-0.211029982965314	0
3	2	6	0.5	Namibia	opposite	5	1	0	0	1	-0.489552119572065	0.227052629820088	1
3	2	6	0.5	Namibia	opposite	6	0	1	0	1	-0.489552119572065	0.665135242605489	0
3	2	6	0.5	Namibia	opposite	7	1	0	0	1	-0.489552119572065	1.10321785539089	1
4	2	5	-0.5	Namibia	same	1	0	1	0	1	-1.1203428391586	-1.52527782132152	1
4	2	5	-0.5	Namibia	same	2	1	0	0	1	-1.1203428391586	-1.08719520853612	0
4	2	5	-0.5	Namibia	same	3	1	0	0	1	-1.1203428391586	-0.649112595750715	0
4	2	5	-0.5	Namibia	same	4	1	0	0	1	-1.1203428391586	-0.211029982965314	0
4	2	5	-0.5	Namibia	same	5	1	0	0	1	-1.1203428391586	0.227052629820088	0
4	2	5	-0.5	Namibia	same	6	0	1	0	1	-1.1203428391586	0.665135242605489	1
4	2	5	-0.5	Namibia	same	7	1	0	0	1	-1.1203428391586	1.10321785539089	0
4	2	5	-0.5	Namibia	same	8	0	1	0	1	-1.1203428391586	1.54130046817629	1
4	1	5	-0.5	Namibia	opposite	1	1	0	0	1	-1.1203428391586	-1.52527782132152	1
4	1	5	-0.5	Namibia	opposite	2	0	1	0	1	-1.1203428391586	-1.08719520853612	0
4	1	5	-0.5	Namibia	opposite	3	1	0	0	1	-1.1203428391586	-0.649112595750715	1
4	1	5	-0.5	Namibia	opposite	4	0	1	0	1	-1.1203428391586	-0.211029982965314	0
4	1	5	-0.5	Namibia	opposite	5	0	1	0	1	-1.1203428391586	0.227052629820088	0
4	1	5	-0.5	Namibia	opposite	6	1	0	0	1	-1.1203428391586	0.665135242605489	1
4	1	5	-0.5	Namibia	opposite	7	0	1	0	1	-1.1203428391586	1.10321785539089	0
4	1	5	-0.5	Namibia	opposite	8	1	0	0	1	-1.1203428391586	1.54130046817629	1
5	1	10	0.5	Namibia	same	1	1	0	0	2	2.03361075877407	-1.52527782132152	0
5	1	10	0.5	Namibia	same	2	0	1	0	2	2.03361075877407	-1.08719520853612	1
5	1	10	0.5	Namibia	same	3	0	1	0	2	2.03361075877407	-0.649112595750715	1
5	1	10	0.5	Namibia	same	4	0	1	0	2	2.03361075877407	-0.211029982965314	1
5	1	10	0.5	Namibia	same	5	1	0	0	2	2.03361075877407	0.227052629820088	0
5	1	10	0.5	Namibia	same	6	0	1	0	2	2.03361075877407	0.665135242605489	1
5	1	10	0.5	Namibia	same	7	1	0	0	2	2.03361075877407	1.10321785539089	0
5	1	10	0.5	Namibia	same	8	0	1	0	2	2.03361075877407	1.54130046817629	1
5	2	10	0.5	Namibia	opposite	1	0	1	0	2	2.03361075877407	-1.52527782132152	0
5	2	10	0.5	Namibia	opposite	2	0	0	1	2	2.03361075877407	-1.08719520853612	0
5	2	10	0.5	Namibia	opposite	3	1	0	0	2	2.03361075877407	-0.649112595750715	1
5	2	10	0.5	Namibia	opposite	4	1	0	0	2	2.03361075877407	-0.211029982965314	1
5	2	10	0.5	Namibia	opposite	5	1	0	0	2	2.03361075877407	0.227052629820088	1
5	2	10	0.5	Namibia	opposite	6	1	0	0	2	2.03361075877407	0.665135242605489	1
5	2	10	0.5	Namibia	opposite	7	1	0	0	2	2.03361075877407	1.10321785539089	1
5	2	10	0.5	Namibia	opposite	8	1	0	0	2	2.03361075877407	1.54130046817629	1
6	2	8	0.5	Namibia	same	1	0	0	1	2	0.772029319601004	-1.52527782132152	1
6	2	8	0.5	Namibia	same	2	0	0	1	2	0.772029319601004	-1.08719520853612	1
6	2	8	0.5	Namibia	same	3	0	0	1	2	0.772029319601004	-0.649112595750715	1
6	2	8	0.5	Namibia	same	4	0	0	1	2	0.772029319601004	-0.211029982965314	1
6	2	8	0.5	Namibia	same	5	0	0	1	2	0.772029319601004	0.227052629820088	1
6	2	8	0.5	Namibia	same	6	0	0	1	2	0.772029319601004	0.665135242605489	1
6	2	8	0.5	Namibia	same	7	0	0	1	2	0.772029319601004	1.10321785539089	1
6	2	8	0.5	Namibia	same	8	0	0	1	2	0.772029319601004	1.54130046817629	1
6	1	8	0.5	Namibia	opposite	1	1	0	0	2	0.772029319601004	-1.52527782132152	1
6	1	8	0.5	Namibia	opposite	2	1	0	0	2	0.772029319601004	-1.08719520853612	1
6	1	8	0.5	Namibia	opposite	3	1	0	0	2	0.772029319601004	-0.649112595750715	1
6	1	8	0.5	Namibia	opposite	4	1	0	0	2	0.772029319601004	-0.211029982965314	1
6	1	8	0.5	Namibia	opposite	5	1	0	0	2	0.772029319601004	0.227052629820088	1
6	1	8	0.5	Namibia	opposite	6	1	0	0	2	0.772029319601004	0.665135242605489	1
6	1	8	0.5	Namibia	opposite	7	1	0	0	2	0.772029319601004	1.10321785539089	1
6	1	8	0.5	Namibia	opposite	8	1	0	0	2	0.772029319601004	1.54130046817629	1
7	1	7	0.5	Namibia	same	1	1	0	0	1	0.141238600014469	-1.52527782132152	0
7	1	7	0.5	Namibia	same	2	1	0	0	1	0.141238600014469	-1.08719520853612	0
7	1	7	0.5	Namibia	same	3	0	1	0	1	0.141238600014469	-0.649112595750715	1
7	1	7	0.5	Namibia	same	4	0	1	0	1	0.141238600014469	-0.211029982965314	1
7	1	7	0.5	Namibia	same	5	0	1	0	1	0.141238600014469	0.227052629820088	1
7	1	7	0.5	Namibia	same	6	0	1	0	1	0.141238600014469	0.665135242605489	1
7	1	7	0.5	Namibia	same	7	0	1	0	1	0.141238600014469	1.10321785539089	1
7	1	7	0.5	Namibia	same	8	1	0	0	1	0.141238600014469	1.54130046817629	0
7	2	7	0.5	Namibia	opposite	1	1	0	0	1	0.141238600014469	-1.52527782132152	1
7	2	7	0.5	Namibia	opposite	2	0	1	0	1	0.141238600014469	-1.08719520853612	0
7	2	7	0.5	Namibia	opposite	3	1	0	0	1	0.141238600014469	-0.649112595750715	1
7	2	7	0.5	Namibia	opposite	4	0	1	0	1	0.141238600014469	-0.211029982965314	0
7	2	7	0.5	Namibia	opposite	5	0	1	0	1	0.141238600014469	0.227052629820088	0
7	2	7	0.5	Namibia	opposite	6	1	0	0	1	0.141238600014469	0.665135242605489	1
7	2	7	0.5	Namibia	opposite	7	1	0	0	1	0.141238600014469	1.10321785539089	1
7	2	7	0.5	Namibia	opposite	8	0	1	0	1	0.141238600014469	1.54130046817629	0
8	1	7	0.5	Namibia	same	1	1	0	0	1	0.141238600014469	-1.52527782132152	0
8	1	7	0.5	Namibia	same	2	0	0	1	1	0.141238600014469	-1.08719520853612	1
8	1	7	0.5	Namibia	same	3	0	0	1	1	0.141238600014469	-0.649112595750715	1
8	1	7	0.5	Namibia	same	4	0	0	1	1	0.141238600014469	-0.211029982965314	1
8	1	7	0.5	Namibia	same	5	0	0	1	1	0.141238600014469	0.227052629820088	1
8	1	7	0.5	Namibia	same	6	0	0	1	1	0.141238600014469	0.665135242605489	1
8	1	7	0.5	Namibia	same	7	0	0	1	1	0.141238600014469	1.10321785539089	1
8	1	7	0.5	Namibia	same	8	0	0	1	1	0.141238600014469	1.54130046817629	1
8	2	7	0.5	Namibia	opposite	1	1	0	0	1	0.141238600014469	-1.52527782132152	1
8	2	7	0.5	Namibia	opposite	2	1	0	0	1	0.141238600014469	-1.08719520853612	1
8	2	7	0.5	Namibia	opposite	3	1	0	0	1	0.141238600014469	-0.649112595750715	1
8	2	7	0.5	Namibia	opposite	4	1	0	0	1	0.141238600014469	-0.211029982965314	1
8	2	7	0.5	Namibia	opposite	5	0	1	0	1	0.141238600014469	0.227052629820088	0
8	2	7	0.5	Namibia	opposite	6	1	0	0	1	0.141238600014469	0.665135242605489	1
8	2	7	0.5	Namibia	opposite	7	1	0	0	1	0.141238600014469	1.10321785539089	1
8	2	7	0.5	Namibia	opposite	8	1	0	0	1	0.141238600014469	1.54130046817629	1
9	2	6	-0.5	Namibia	same	1	0	0	1	1	-0.489552119572065	-1.52527782132152	1
9	2	6	-0.5	Namibia	same	2	0	0	1	1	-0.489552119572065	-1.08719520853612	1
9	2	6	-0.5	Namibia	same	3	0	1	0	1	-0.489552119572065	-0.649112595750715	1
9	2	6	-0.5	Namibia	same	4	0	0	1	1	-0.489552119572065	-0.211029982965314	1
9	2	6	-0.5	Namibia	same	5	0	0	1	1	-0.489552119572065	0.227052629820088	1
9	2	6	-0.5	Namibia	same	6	0	0	1	1	-0.489552119572065	0.665135242605489	1
9	2	6	-0.5	Namibia	same	7	0	0	1	1	-0.489552119572065	1.10321785539089	1
9	2	6	-0.5	Namibia	same	8	0	0	1	1	-0.489552119572065	1.54130046817629	1
9	1	6	-0.5	Namibia	opposite	1	0	0	1	1	-0.489552119572065	-1.52527782132152	0
9	1	6	-0.5	Namibia	opposite	2	0	1	0	1	-0.489552119572065	-1.08719520853612	0
9	1	6	-0.5	Namibia	opposite	3	1	0	0	1	-0.489552119572065	-0.649112595750715	1
9	1	6	-0.5	Namibia	opposite	4	0	1	0	1	-0.489552119572065	-0.211029982965314	0
9	1	6	-0.5	Namibia	opposite	5	1	0	0	1	-0.489552119572065	0.227052629820088	1
9	1	6	-0.5	Namibia	opposite	6	0	1	0	1	-0.489552119572065	0.665135242605489	0
9	1	6	-0.5	Namibia	opposite	7	0	0	1	1	-0.489552119572065	1.10321785539089	0
9	1	6	-0.5	Namibia	opposite	8	0	0	1	1	-0.489552119572065	1.54130046817629	0
10	2	10	-0.5	Namibia	same	1	0	1	0	2	2.03361075877407	-1.52527782132152	1
10	2	10	-0.5	Namibia	same	2	0	1	0	2	2.03361075877407	-1.08719520853612	1
10	2	10	-0.5	Namibia	same	3	0	1	0	2	2.03361075877407	-0.649112595750715	1
10	2	10	-0.5	Namibia	same	4	0	1	0	2	2.03361075877407	-0.211029982965314	1
10	2	10	-0.5	Namibia	same	5	0	1	0	2	2.03361075877407	0.227052629820088	1
10	2	10	-0.5	Namibia	same	6	0	1	0	2	2.03361075877407	0.665135242605489	1
10	2	10	-0.5	Namibia	same	7	1	0	0	2	2.03361075877407	1.10321785539089	0
10	2	10	-0.5	Namibia	same	8	0	1	0	2	2.03361075877407	1.54130046817629	1
10	1	10	-0.5	Namibia	opposite	1	0	0	1	2	2.03361075877407	-1.52527782132152	0
10	1	10	-0.5	Namibia	opposite	2	1	0	0	2	2.03361075877407	-1.08719520853612	1
10	1	10	-0.5	Namibia	opposite	3	1	0	0	2	2.03361075877407	-0.649112595750715	1
10	1	10	-0.5	Namibia	opposite	4	1	0	0	2	2.03361075877407	-0.211029982965314	1
10	1	10	-0.5	Namibia	opposite	5	1	0	0	2	2.03361075877407	0.227052629820088	1
10	1	10	-0.5	Namibia	opposite	6	1	0	0	2	2.03361075877407	0.665135242605489	1
10	1	10	-0.5	Namibia	opposite	7	1	0	0	2	2.03361075877407	1.10321785539089	1
10	1	10	-0.5	Namibia	opposite	8	1	0	0	2	2.03361075877407	1.54130046817629	1
11	1	8	-0.5	Namibia	same	1	0	0	1	2	0.772029319601004	-1.52527782132152	1
11	1	8	-0.5	Namibia	same	2	0	0	1	2	0.772029319601004	-1.08719520853612	1
11	1	8	-0.5	Namibia	same	3	0	0	1	2	0.772029319601004	-0.649112595750715	1
11	1	8	-0.5	Namibia	same	4	0	0	1	2	0.772029319601004	-0.211029982965314	1
11	1	8	-0.5	Namibia	same	5	0	0	1	2	0.772029319601004	0.227052629820088	1
11	1	8	-0.5	Namibia	same	6	0	0	1	2	0.772029319601004	0.665135242605489	1
11	1	8	-0.5	Namibia	same	7	0	0	1	2	0.772029319601004	1.10321785539089	1
11	1	8	-0.5	Namibia	same	8	0	0	1	2	0.772029319601004	1.54130046817629	1
11	2	8	-0.5	Namibia	opposite	1	0	0	1	2	0.772029319601004	-1.52527782132152	0
11	2	8	-0.5	Namibia	opposite	2	0	0	1	2	0.772029319601004	-1.08719520853612	0
11	2	8	-0.5	Namibia	opposite	3	0	0	1	2	0.772029319601004	-0.649112595750715	0
11	2	8	-0.5	Namibia	opposite	4	0	0	1	2	0.772029319601004	-0.211029982965314	0
11	2	8	-0.5	Namibia	opposite	5	0	0	1	2	0.772029319601004	0.227052629820088	0
11	2	8	-0.5	Namibia	opposite	6	1	0	0	2	0.772029319601004	0.665135242605489	1
11	2	8	-0.5	Namibia	opposite	7	1	0	0	2	0.772029319601004	1.10321785539089	1
11	2	8	-0.5	Namibia	opposite	8	1	0	0	2	0.772029319601004	1.54130046817629	1
12	2	6	0.5	Namibia	same	1	1	0	0	1	-0.489552119572065	-1.52527782132152	0
12	2	6	0.5	Namibia	same	2	0	0	1	1	-0.489552119572065	-1.08719520853612	1
12	2	6	0.5	Namibia	same	3	0	0	1	1	-0.489552119572065	-0.649112595750715	1
12	2	6	0.5	Namibia	same	4	0	0	1	1	-0.489552119572065	-0.211029982965314	1
12	2	6	0.5	Namibia	same	5	0	0	1	1	-0.489552119572065	0.227052629820088	1
12	2	6	0.5	Namibia	same	6	0	0	1	1	-0.489552119572065	0.665135242605489	1
12	2	6	0.5	Namibia	same	7	0	0	1	1	-0.489552119572065	1.10321785539089	1
12	2	6	0.5	Namibia	same	8	0	0	1	1	-0.489552119572065	1.54130046817629	1
12	1	6	0.5	Namibia	opposite	1	0	0	1	1	-0.489552119572065	-1.52527782132152	0
12	1	6	0.5	Namibia	opposite	2	0	0	1	1	-0.489552119572065	-1.08719520853612	0
12	1	6	0.5	Namibia	opposite	3	0	0	1	1	-0.489552119572065	-0.649112595750715	0
12	1	6	0.5	Namibia	opposite	4	0	0	1	1	-0.489552119572065	-0.211029982965314	0
12	1	6	0.5	Namibia	opposite	5	0	0	1	1	-0.489552119572065	0.227052629820088	0
12	1	6	0.5	Namibia	opposite	6	0	0	1	1	-0.489552119572065	0.665135242605489	0
12	1	6	0.5	Namibia	opposite	7	0	0	1	1	-0.489552119572065	1.10321785539089	0
12	1	6	0.5	Namibia	opposite	8	0	0	1	1	-0.489552119572065	1.54130046817629	0
13	1	8	0.5	Namibia	same	1	0	0	1	2	0.772029319601004	-1.52527782132152	1
13	1	8	0.5	Namibia	same	2	0	0	1	2	0.772029319601004	-1.08719520853612	1
13	1	8	0.5	Namibia	same	3	0	0	1	2	0.772029319601004	-0.649112595750715	1
13	1	8	0.5	Namibia	same	4	0	0	1	2	0.772029319601004	-0.211029982965314	1
13	1	8	0.5	Namibia	same	5	0	0	1	2	0.772029319601004	0.227052629820088	1
13	1	8	0.5	Namibia	same	6	0	0	1	2	0.772029319601004	0.665135242605489	1
13	1	8	0.5	Namibia	same	7	0	0	1	2	0.772029319601004	1.10321785539089	1
13	1	8	0.5	Namibia	same	8	0	0	1	2	0.772029319601004	1.54130046817629	1
13	2	8	0.5	Namibia	opposite	1	0	0	1	2	0.772029319601004	-1.52527782132152	0
13	2	8	0.5	Namibia	opposite	2	1	0	0	2	0.772029319601004	-1.08719520853612	1
13	2	8	0.5	Namibia	opposite	3	1	0	0	2	0.772029319601004	-0.649112595750715	1
13	2	8	0.5	Namibia	opposite	4	1	0	0	2	0.772029319601004	-0.211029982965314	1
13	2	8	0.5	Namibia	opposite	5	1	0	0	2	0.772029319601004	0.227052629820088	1
13	2	8	0.5	Namibia	opposite	6	0	1	0	2	0.772029319601004	0.665135242605489	0
13	2	8	0.5	Namibia	opposite	7	1	0	0	2	0.772029319601004	1.10321785539089	1
13	2	8	0.5	Namibia	opposite	8	1	0	0	2	0.772029319601004	1.54130046817629	1
14	2	10	-0.5	Namibia	same	1	0	0	1	1	2.03361075877407	-1.52527782132152	1
14	2	10	-0.5	Namibia	same	2	0	0	1	1	2.03361075877407	-1.08719520853612	1
14	2	10	-0.5	Namibia	same	3	0	0	1	1	2.03361075877407	-0.649112595750715	1
14	2	10	-0.5	Namibia	same	4	0	0	1	1	2.03361075877407	-0.211029982965314	1
14	2	10	-0.5	Namibia	same	5	0	0	1	1	2.03361075877407	0.227052629820088	1
14	2	10	-0.5	Namibia	same	6	0	0	1	1	2.03361075877407	0.665135242605489	1
14	2	10	-0.5	Namibia	same	7	0	0	1	1	2.03361075877407	1.10321785539089	1
14	2	10	-0.5	Namibia	same	8	0	0	1	1	2.03361075877407	1.54130046817629	1
14	1	10	-0.5	Namibia	opposite	1	0	0	1	1	2.03361075877407	-1.52527782132152	0
14	1	10	-0.5	Namibia	opposite	2	0	0	1	1	2.03361075877407	-1.08719520853612	0
14	1	10	-0.5	Namibia	opposite	3	0	0	1	1	2.03361075877407	-0.649112595750715	0
14	1	10	-0.5	Namibia	opposite	4	0	0	1	1	2.03361075877407	-0.211029982965314	0
14	1	10	-0.5	Namibia	opposite	5	0	0	1	1	2.03361075877407	0.227052629820088	0
14	1	10	-0.5	Namibia	opposite	6	0	0	1	1	2.03361075877407	0.665135242605489	0
14	1	10	-0.5	Namibia	opposite	7	0	0	1	1	2.03361075877407	1.10321785539089	0
14	1	10	-0.5	Namibia	opposite	8	0	0	1	1	2.03361075877407	1.54130046817629	0
15	2	9	0.5	Namibia	same	1	0	0	1	1	1.40282003918754	-1.52527782132152	1
15	2	9	0.5	Namibia	same	2	0	0	1	1	1.40282003918754	-1.08719520853612	1
15	2	9	0.5	Namibia	same	3	0	0	1	1	1.40282003918754	-0.649112595750715	1
15	2	9	0.5	Namibia	same	4	0	0	1	1	1.40282003918754	-0.211029982965314	1
15	2	9	0.5	Namibia	same	5	0	0	1	1	1.40282003918754	0.227052629820088	1
15	2	9	0.5	Namibia	same	6	0	0	1	1	1.40282003918754	0.665135242605489	1
15	2	9	0.5	Namibia	same	7	0	0	1	1	1.40282003918754	1.10321785539089	1
15	2	9	0.5	Namibia	same	8	0	0	1	1	1.40282003918754	1.54130046817629	1
15	1	9	0.5	Namibia	opposite	1	0	0	1	1	1.40282003918754	-1.52527782132152	0
15	1	9	0.5	Namibia	opposite	2	1	0	0	1	1.40282003918754	-1.08719520853612	1
15	1	9	0.5	Namibia	opposite	3	1	0	0	1	1.40282003918754	-0.649112595750715	1
15	1	9	0.5	Namibia	opposite	4	1	0	0	1	1.40282003918754	-0.211029982965314	1
15	1	9	0.5	Namibia	opposite	5	1	0	0	1	1.40282003918754	0.227052629820088	1
15	1	9	0.5	Namibia	opposite	6	1	0	0	1	1.40282003918754	0.665135242605489	1
15	1	9	0.5	Namibia	opposite	7	1	0	0	1	1.40282003918754	1.10321785539089	1
15	1	9	0.5	Namibia	opposite	8	1	0	0	1	1.40282003918754	1.54130046817629	1
16	1	10	0.5	Namibia	same	1	0	0	1	2	2.03361075877407	-1.52527782132152	1
16	1	10	0.5	Namibia	same	2	0	0	1	2	2.03361075877407	-1.08719520853612	1
16	1	10	0.5	Namibia	same	3	0	0	1	2	2.03361075877407	-0.649112595750715	1
16	1	10	0.5	Namibia	same	4	0	0	1	2	2.03361075877407	-0.211029982965314	1
16	1	10	0.5	Namibia	same	5	0	0	1	2	2.03361075877407	0.227052629820088	1
16	1	10	0.5	Namibia	same	6	0	0	1	2	2.03361075877407	0.665135242605489	1
16	1	10	0.5	Namibia	same	7	0	0	1	2	2.03361075877407	1.10321785539089	1
16	1	10	0.5	Namibia	same	8	0	0	1	2	2.03361075877407	1.54130046817629	1
16	2	10	0.5	Namibia	opposite	1	0	0	1	2	2.03361075877407	-1.52527782132152	0
16	2	10	0.5	Namibia	opposite	2	0	0	1	2	2.03361075877407	-1.08719520853612	0
16	2	10	0.5	Namibia	opposite	3	0	0	1	2	2.03361075877407	-0.649112595750715	0
16	2	10	0.5	Namibia	opposite	4	0	0	1	2	2.03361075877407	-0.211029982965314	0
16	2	10	0.5	Namibia	opposite	5	0	0	1	2	2.03361075877407	0.227052629820088	0
16	2	10	0.5	Namibia	opposite	6	0	0	1	2	2.03361075877407	0.665135242605489	0
16	2	10	0.5	Namibia	opposite	7	0	0	1	2	2.03361075877407	1.10321785539089	0
16	2	10	0.5	Namibia	opposite	8	0	0	1	2	2.03361075877407	1.54130046817629	0
17	2	9	-0.5	Namibia	same	1	1	0	0	2	1.40282003918754	-1.52527782132152	0
17	2	9	-0.5	Namibia	same	2	0	0	1	2	1.40282003918754	-1.08719520853612	1
17	2	9	-0.5	Namibia	same	3	0	0	1	2	1.40282003918754	-0.649112595750715	1
17	2	9	-0.5	Namibia	same	4	0	0	1	2	1.40282003918754	-0.211029982965314	1
17	2	9	-0.5	Namibia	same	5	0	0	1	2	1.40282003918754	0.227052629820088	1
17	2	9	-0.5	Namibia	same	6	0	0	1	2	1.40282003918754	0.665135242605489	1
17	2	9	-0.5	Namibia	same	7	0	0	1	2	1.40282003918754	1.10321785539089	1
17	2	9	-0.5	Namibia	same	8	0	0	1	2	1.40282003918754	1.54130046817629	1
17	1	9	-0.5	Namibia	opposite	1	1	0	0	2	1.40282003918754	-1.52527782132152	1
17	1	9	-0.5	Namibia	opposite	2	1	0	0	2	1.40282003918754	-1.08719520853612	1
17	1	9	-0.5	Namibia	opposite	3	1	0	0	2	1.40282003918754	-0.649112595750715	1
17	1	9	-0.5	Namibia	opposite	4	1	0	0	2	1.40282003918754	-0.211029982965314	1
17	1	9	-0.5	Namibia	opposite	5	1	0	0	2	1.40282003918754	0.227052629820088	1
17	1	9	-0.5	Namibia	opposite	6	1	0	0	2	1.40282003918754	0.665135242605489	1
17	1	9	-0.5	Namibia	opposite	7	1	0	0	2	1.40282003918754	1.10321785539089	1
17	1	9	-0.5	Namibia	opposite	8	1	0	0	2	1.40282003918754	1.54130046817629	1
18	2	7	-0.5	Namibia	same	1	0	0	1	1	0.141238600014469	-1.52527782132152	1
18	2	7	-0.5	Namibia	same	2	0	0	1	1	0.141238600014469	-1.08719520853612	1
18	2	7	-0.5	Namibia	same	3	0	0	1	1	0.141238600014469	-0.649112595750715	1
18	2	7	-0.5	Namibia	same	4	0	0	1	1	0.141238600014469	-0.211029982965314	1
18	2	7	-0.5	Namibia	same	5	0	0	1	1	0.141238600014469	0.227052629820088	1
18	2	7	-0.5	Namibia	same	6	0	0	1	1	0.141238600014469	0.665135242605489	1
18	2	7	-0.5	Namibia	same	7	0	0	1	1	0.141238600014469	1.10321785539089	1
18	2	7	-0.5	Namibia	same	8	0	0	1	1	0.141238600014469	1.54130046817629	1
18	1	7	-0.5	Namibia	opposite	1	0	0	1	1	0.141238600014469	-1.52527782132152	0
18	1	7	-0.5	Namibia	opposite	2	0	0	1	1	0.141238600014469	-1.08719520853612	0
18	1	7	-0.5	Namibia	opposite	3	0	0	1	1	0.141238600014469	-0.649112595750715	0
18	1	7	-0.5	Namibia	opposite	4	0	0	1	1	0.141238600014469	-0.211029982965314	0
18	1	7	-0.5	Namibia	opposite	5	0	0	1	1	0.141238600014469	0.227052629820088	0
18	1	7	-0.5	Namibia	opposite	6	0	0	1	1	0.141238600014469	0.665135242605489	0
18	1	7	-0.5	Namibia	opposite	7	0	0	1	1	0.141238600014469	1.10321785539089	0
18	1	7	-0.5	Namibia	opposite	8	0	0	1	1	0.141238600014469	1.54130046817629	0
19	1	9	-0.5	Namibia	same	1	0	1	0	1	1.40282003918754	-1.52527782132152	1
19	1	9	-0.5	Namibia	same	2	0	1	0	1	1.40282003918754	-1.08719520853612	1
19	1	9	-0.5	Namibia	same	3	0	1	0	1	1.40282003918754	-0.649112595750715	1
19	1	9	-0.5	Namibia	same	4	1	0	0	1	1.40282003918754	-0.211029982965314	0
19	1	9	-0.5	Namibia	same	5	0	1	0	1	1.40282003918754	0.227052629820088	1
19	1	9	-0.5	Namibia	same	6	0	1	0	1	1.40282003918754	0.665135242605489	1
19	1	9	-0.5	Namibia	same	7	0	1	0	1	1.40282003918754	1.10321785539089	1
19	1	9	-0.5	Namibia	same	8	1	0	0	1	1.40282003918754	1.54130046817629	0
19	2	9	-0.5	Namibia	opposite	1	0	1	0	1	1.40282003918754	-1.52527782132152	0
19	2	9	-0.5	Namibia	opposite	2	1	0	0	1	1.40282003918754	-1.08719520853612	1
19	2	9	-0.5	Namibia	opposite	3	1	0	0	1	1.40282003918754	-0.649112595750715	1
19	2	9	-0.5	Namibia	opposite	4	1	0	0	1	1.40282003918754	-0.211029982965314	1
19	2	9	-0.5	Namibia	opposite	5	1	0	0	1	1.40282003918754	0.227052629820088	1
19	2	9	-0.5	Namibia	opposite	6	1	0	0	1	1.40282003918754	0.665135242605489	1
19	2	9	-0.5	Namibia	opposite	7	1	0	0	1	1.40282003918754	1.10321785539089	1
19	2	9	-0.5	Namibia	opposite	8	1	0	0	1	1.40282003918754	1.54130046817629	1
20	1	7	-0.5	Namibia	same	1	0	1	0	2	0.141238600014469	-1.52527782132152	1
20	1	7	-0.5	Namibia	same	2	1	0	0	2	0.141238600014469	-1.08719520853612	0
20	1	7	-0.5	Namibia	same	3	1	0	0	2	0.141238600014469	-0.649112595750715	0
20	1	7	-0.5	Namibia	same	4	0	1	0	2	0.141238600014469	-0.211029982965314	1
20	1	7	-0.5	Namibia	same	5	0	1	0	2	0.141238600014469	0.227052629820088	1
20	1	7	-0.5	Namibia	same	6	0	1	0	2	0.141238600014469	0.665135242605489	1
20	1	7	-0.5	Namibia	same	7	1	0	0	2	0.141238600014469	1.10321785539089	0
20	1	7	-0.5	Namibia	same	8	0	1	0	2	0.141238600014469	1.54130046817629	1
20	2	7	-0.5	Namibia	opposite	1	0	1	0	2	0.141238600014469	-1.52527782132152	0
20	2	7	-0.5	Namibia	opposite	2	1	0	0	2	0.141238600014469	-1.08719520853612	1
20	2	7	-0.5	Namibia	opposite	3	1	0	0	2	0.141238600014469	-0.649112595750715	1
20	2	7	-0.5	Namibia	opposite	4	1	0	0	2	0.141238600014469	-0.211029982965314	1
20	2	7	-0.5	Namibia	opposite	5	1	0	0	2	0.141238600014469	0.227052629820088	1
20	2	7	-0.5	Namibia	opposite	6	1	0	0	2	0.141238600014469	0.665135242605489	1
20	2	7	-0.5	Namibia	opposite	7	1	0	0	2	0.141238600014469	1.10321785539089	1
20	2	7	-0.5	Namibia	opposite	8	1	0	0	2	0.141238600014469	1.54130046817629	1
21	2	6	0.5	Namibia	same	1	0	1	0	2	-0.489552119572065	-1.52527782132152	1
21	2	6	0.5	Namibia	same	2	0	1	0	2	-0.489552119572065	-1.08719520853612	1
21	2	6	0.5	Namibia	same	3	0	1	0	2	-0.489552119572065	-0.649112595750715	1
21	2	6	0.5	Namibia	same	4	0	1	0	2	-0.489552119572065	-0.211029982965314	1
21	2	6	0.5	Namibia	same	5	0	1	0	2	-0.489552119572065	0.227052629820088	1
21	2	6	0.5	Namibia	same	6	0	1	0	2	-0.489552119572065	0.665135242605489	1
21	2	6	0.5	Namibia	same	7	0	1	0	2	-0.489552119572065	1.10321785539089	1
21	2	6	0.5	Namibia	same	8	0	1	0	2	-0.489552119572065	1.54130046817629	1
21	1	6	0.5	Namibia	opposite	1	1	0	0	2	-0.489552119572065	-1.52527782132152	1
21	1	6	0.5	Namibia	opposite	2	1	0	0	2	-0.489552119572065	-1.08719520853612	1
21	1	6	0.5	Namibia	opposite	3	1	0	0	2	-0.489552119572065	-0.649112595750715	1
21	1	6	0.5	Namibia	opposite	4	1	0	0	2	-0.489552119572065	-0.211029982965314	1
21	1	6	0.5	Namibia	opposite	5	1	0	0	2	-0.489552119572065	0.227052629820088	1
21	1	6	0.5	Namibia	opposite	6	0	1	0	2	-0.489552119572065	0.665135242605489	0
21	1	6	0.5	Namibia	opposite	7	1	0	0	2	-0.489552119572065	1.10321785539089	1
22	1	7	-0.5	Namibia	same	1	0	0	1	2	0.141238600014469	-1.52527782132152	1
22	1	7	-0.5	Namibia	same	2	0	0	1	2	0.141238600014469	-1.08719520853612	1
22	1	7	-0.5	Namibia	same	3	0	0	1	2	0.141238600014469	-0.649112595750715	1
22	1	7	-0.5	Namibia	same	4	0	0	1	2	0.141238600014469	-0.211029982965314	1
22	1	7	-0.5	Namibia	same	5	0	0	1	2	0.141238600014469	0.227052629820088	1
22	1	7	-0.5	Namibia	same	6	0	0	1	2	0.141238600014469	0.665135242605489	1
22	1	7	-0.5	Namibia	same	7	0	0	1	2	0.141238600014469	1.10321785539089	1
22	1	7	-0.5	Namibia	same	8	0	0	1	2	0.141238600014469	1.54130046817629	1
22	2	7	-0.5	Namibia	opposite	1	1	0	0	2	0.141238600014469	-1.52527782132152	1
22	2	7	-0.5	Namibia	opposite	2	0	0	1	2	0.141238600014469	-1.08719520853612	0
22	2	7	-0.5	Namibia	opposite	3	0	0	1	2	0.141238600014469	-0.649112595750715	0
22	2	7	-0.5	Namibia	opposite	4	0	0	1	2	0.141238600014469	-0.211029982965314	0
22	2	7	-0.5	Namibia	opposite	5	0	0	1	2	0.141238600014469	0.227052629820088	0
22	2	7	-0.5	Namibia	opposite	6	1	0	0	2	0.141238600014469	0.665135242605489	1
22	2	7	-0.5	Namibia	opposite	7	0	1	0	2	0.141238600014469	1.10321785539089	0
22	2	7	-0.5	Namibia	opposite	8	0	0	1	2	0.141238600014469	1.54130046817629	0
23	2	10	0.5	Namibia	same	1	0	0	1	2	2.03361075877407	-1.52527782132152	1
23	2	10	0.5	Namibia	same	2	0	0	1	2	2.03361075877407	-1.08719520853612	1
23	2	10	0.5	Namibia	same	3	0	0	1	2	2.03361075877407	-0.649112595750715	1
23	2	10	0.5	Namibia	same	4	0	0	1	2	2.03361075877407	-0.211029982965314	1
23	2	10	0.5	Namibia	same	5	0	0	1	2	2.03361075877407	0.227052629820088	1
23	2	10	0.5	Namibia	same	6	0	0	1	2	2.03361075877407	0.665135242605489	1
23	2	10	0.5	Namibia	same	7	0	0	1	2	2.03361075877407	1.10321785539089	1
23	2	10	0.5	Namibia	same	8	0	0	1	2	2.03361075877407	1.54130046817629	1
23	1	10	0.5	Namibia	opposite	1	1	0	0	2	2.03361075877407	-1.52527782132152	1
23	1	10	0.5	Namibia	opposite	2	0	0	1	2	2.03361075877407	-1.08719520853612	0
23	1	10	0.5	Namibia	opposite	3	1	0	0	2	2.03361075877407	-0.649112595750715	1
23	1	10	0.5	Namibia	opposite	4	1	0	0	2	2.03361075877407	-0.211029982965314	1
23	1	10	0.5	Namibia	opposite	5	0	0	1	2	2.03361075877407	0.227052629820088	0
23	1	10	0.5	Namibia	opposite	6	0	0	1	2	2.03361075877407	0.665135242605489	0
23	1	10	0.5	Namibia	opposite	7	1	0	0	2	2.03361075877407	1.10321785539089	1
23	1	10	0.5	Namibia	opposite	8	1	0	0	2	2.03361075877407	1.54130046817629	1
24	1	10	0.5	Namibia	same	1	0	0	1	1	2.03361075877407	-1.52527782132152	1
24	1	10	0.5	Namibia	same	2	0	0	1	1	2.03361075877407	-1.08719520853612	1
24	1	10	0.5	Namibia	same	3	0	0	1	1	2.03361075877407	-0.649112595750715	1
24	1	10	0.5	Namibia	same	4	0	0	1	1	2.03361075877407	-0.211029982965314	1
24	1	10	0.5	Namibia	same	5	0	0	1	1	2.03361075877407	0.227052629820088	1
24	1	10	0.5	Namibia	same	6	0	0	1	1	2.03361075877407	0.665135242605489	1
24	1	10	0.5	Namibia	same	7	0	0	1	1	2.03361075877407	1.10321785539089	1
24	1	10	0.5	Namibia	same	8	0	0	1	1	2.03361075877407	1.54130046817629	1
24	2	10	0.5	Namibia	opposite	1	1	0	0	1	2.03361075877407	-1.52527782132152	1
24	2	10	0.5	Namibia	opposite	2	0	1	0	1	2.03361075877407	-1.08719520853612	0
24	2	10	0.5	Namibia	opposite	3	1	0	0	1	2.03361075877407	-0.649112595750715	1
24	2	10	0.5	Namibia	opposite	4	1	0	0	1	2.03361075877407	-0.211029982965314	1
24	2	10	0.5	Namibia	opposite	5	1	0	0	1	2.03361075877407	0.227052629820088	1
24	2	10	0.5	Namibia	opposite	6	1	0	0	1	2.03361075877407	0.665135242605489	1
24	2	10	0.5	Namibia	opposite	7	0	1	0	1	2.03361075877407	1.10321785539089	0
24	2	10	0.5	Namibia	opposite	8	0	1	0	1	2.03361075877407	1.54130046817629	0
25	1	8	0.5	Namibia	same	1	0	0	1	2	0.772029319601004	-1.52527782132152	1
25	1	8	0.5	Namibia	same	2	0	0	1	2	0.772029319601004	-1.08719520853612	1
25	1	8	0.5	Namibia	same	3	0	0	1	2	0.772029319601004	-0.649112595750715	1
25	1	8	0.5	Namibia	same	4	0	0	1	2	0.772029319601004	-0.211029982965314	1
25	1	8	0.5	Namibia	same	5	0	0	1	2	0.772029319601004	0.227052629820088	1
25	1	8	0.5	Namibia	same	6	0	0	1	2	0.772029319601004	0.665135242605489	1
25	1	8	0.5	Namibia	same	7	0	0	1	2	0.772029319601004	1.10321785539089	1
25	1	8	0.5	Namibia	same	8	0	0	1	2	0.772029319601004	1.54130046817629	1
25	2	8	0.5	Namibia	opposite	1	1	0	0	2	0.772029319601004	-1.52527782132152	1
25	2	8	0.5	Namibia	opposite	2	0	0	1	2	0.772029319601004	-1.08719520853612	0
25	2	8	0.5	Namibia	opposite	3	0	0	1	2	0.772029319601004	-0.649112595750715	0
25	2	8	0.5	Namibia	opposite	4	0	0	1	2	0.772029319601004	-0.211029982965314	0
25	2	8	0.5	Namibia	opposite	5	1	0	0	2	0.772029319601004	0.227052629820088	1
25	2	8	0.5	Namibia	opposite	6	0	0	1	2	0.772029319601004	0.665135242605489	0
25	2	8	0.5	Namibia	opposite	7	1	0	0	2	0.772029319601004	1.10321785539089	1
25	2	8	0.5	Namibia	opposite	8	0	0	1	2	0.772029319601004	1.54130046817629	0
26	3	9	0.5	Samoa	same	1	0	0	1	1	1.40282003918754	-1.52527782132152	1
26	3	9	0.5	Samoa	same	2	0	0	1	1	1.40282003918754	-1.08719520853612	1
26	3	9	0.5	Samoa	same	3	0	0	1	1	1.40282003918754	-0.649112595750715	1
26	3	9	0.5	Samoa	same	4	0	0	1	1	1.40282003918754	-0.211029982965314	1
26	3	9	0.5	Samoa	same	5	0	0	1	1	1.40282003918754	0.227052629820088	1
26	3	9	0.5	Samoa	same	6	0	0	1	1	1.40282003918754	0.665135242605489	1
26	3	9	0.5	Samoa	same	7	0	0	1	1	1.40282003918754	1.10321785539089	1
26	3	9	0.5	Samoa	same	8	0	0	1	1	1.40282003918754	1.54130046817629	1
26	2	9	0.5	Samoa	opposite	1	1	0	0	1	1.40282003918754	-1.52527782132152	1
26	2	9	0.5	Samoa	opposite	2	0	1	0	1	1.40282003918754	-1.08719520853612	0
26	2	9	0.5	Samoa	opposite	3	1	0	0	1	1.40282003918754	-0.649112595750715	1
26	2	9	0.5	Samoa	opposite	4	1	0	0	1	1.40282003918754	-0.211029982965314	1
26	2	9	0.5	Samoa	opposite	5	1	0	0	1	1.40282003918754	0.227052629820088	1
26	2	9	0.5	Samoa	opposite	6	1	0	0	1	1.40282003918754	0.665135242605489	1
26	2	9	0.5	Samoa	opposite	7	1	0	0	1	1.40282003918754	1.10321785539089	1
26	2	9	0.5	Samoa	opposite	8	1	0	0	1	1.40282003918754	1.54130046817629	1
27	3	8	-0.5	Samoa	same	1	0	0	1	1	0.772029319601004	-1.52527782132152	1
27	3	8	-0.5	Samoa	same	2	0	0	1	1	0.772029319601004	-1.08719520853612	1
27	3	8	-0.5	Samoa	same	3	0	0	1	1	0.772029319601004	-0.649112595750715	1
27	3	8	-0.5	Samoa	same	4	0	0	1	1	0.772029319601004	-0.211029982965314	1
27	3	8	-0.5	Samoa	same	5	0	0	1	1	0.772029319601004	0.227052629820088	1
27	3	8	-0.5	Samoa	same	6	0	0	1	1	0.772029319601004	0.665135242605489	1
27	3	8	-0.5	Samoa	same	7	0	0	1	1	0.772029319601004	1.10321785539089	1
27	3	8	-0.5	Samoa	same	8	0	0	1	1	0.772029319601004	1.54130046817629	1
27	2	8	-0.5	Samoa	opposite	1	1	0	0	1	0.772029319601004	-1.52527782132152	1
27	2	8	-0.5	Samoa	opposite	2	0	0	1	1	0.772029319601004	-1.08719520853612	0
27	2	8	-0.5	Samoa	opposite	3	1	0	0	1	0.772029319601004	-0.649112595750715	1
27	2	8	-0.5	Samoa	opposite	4	1	0	0	1	0.772029319601004	-0.211029982965314	1
27	2	8	-0.5	Samoa	opposite	5	1	0	0	1	0.772029319601004	0.227052629820088	1
27	2	8	-0.5	Samoa	opposite	6	1	0	0	1	0.772029319601004	0.665135242605489	1
27	2	8	-0.5	Samoa	opposite	7	1	0	0	1	0.772029319601004	1.10321785539089	1
28	3	8	-0.5	Samoa	same	1	1	0	0	1	0.772029319601004	-1.52527782132152	0
28	3	8	-0.5	Samoa	same	2	0	0	1	1	0.772029319601004	-1.08719520853612	1
28	3	8	-0.5	Samoa	same	3	0	0	1	1	0.772029319601004	-0.649112595750715	1
28	3	8	-0.5	Samoa	same	4	0	0	1	1	0.772029319601004	-0.211029982965314	1
28	3	8	-0.5	Samoa	same	5	0	0	1	1	0.772029319601004	0.227052629820088	1
28	3	8	-0.5	Samoa	same	6	0	0	1	1	0.772029319601004	0.665135242605489	1
28	3	8	-0.5	Samoa	same	7	0	0	1	1	0.772029319601004	1.10321785539089	1
28	3	8	-0.5	Samoa	same	8	0	0	1	1	0.772029319601004	1.54130046817629	1
28	2	8	-0.5	Samoa	opposite	1	1	0	0	1	0.772029319601004	-1.52527782132152	1
28	2	8	-0.5	Samoa	opposite	2	1	0	0	1	0.772029319601004	-1.08719520853612	1
28	2	8	-0.5	Samoa	opposite	3	1	0	0	1	0.772029319601004	-0.649112595750715	1
28	2	8	-0.5	Samoa	opposite	4	1	0	0	1	0.772029319601004	-0.211029982965314	1
28	2	8	-0.5	Samoa	opposite	5	1	0	0	1	0.772029319601004	0.227052629820088	1
28	2	8	-0.5	Samoa	opposite	6	1	0	0	1	0.772029319601004	0.665135242605489	1
28	2	8	-0.5	Samoa	opposite	7	1	0	0	1	0.772029319601004	1.10321785539089	1
28	2	8	-0.5	Samoa	opposite	8	1	0	0	1	0.772029319601004	1.54130046817629	1
29	3	8	-0.5	Samoa	opposite	1	0	1	0	2	0.772029319601004	-1.52527782132152	0
29	3	8	-0.5	Samoa	opposite	2	1	0	0	2	0.772029319601004	-1.08719520853612	1
29	3	8	-0.5	Samoa	opposite	3	1	0	0	2	0.772029319601004	-0.649112595750715	1
29	3	8	-0.5	Samoa	opposite	4	0	1	0	2	0.772029319601004	-0.211029982965314	0
29	3	8	-0.5	Samoa	opposite	5	1	0	0	2	0.772029319601004	0.227052629820088	1
29	3	8	-0.5	Samoa	opposite	6	1	0	0	2	0.772029319601004	0.665135242605489	1
29	3	8	-0.5	Samoa	opposite	7	0	0	1	2	0.772029319601004	1.10321785539089	0
29	3	8	-0.5	Samoa	opposite	8	1	0	0	2	0.772029319601004	1.54130046817629	1
29	2	8	-0.5	Samoa	same	1	0	0	1	2	0.772029319601004	-1.52527782132152	1
29	2	8	-0.5	Samoa	same	2	0	0	1	2	0.772029319601004	-1.08719520853612	1
29	2	8	-0.5	Samoa	same	3	0	0	1	2	0.772029319601004	-0.649112595750715	1
29	2	8	-0.5	Samoa	same	4	0	0	1	2	0.772029319601004	-0.211029982965314	1
29	2	8	-0.5	Samoa	same	5	0	0	1	2	0.772029319601004	0.227052629820088	1
29	2	8	-0.5	Samoa	same	6	0	0	1	2	0.772029319601004	0.665135242605489	1
29	2	8	-0.5	Samoa	same	7	0	0	1	2	0.772029319601004	1.10321785539089	1
29	2	8	-0.5	Samoa	same	8	0	0	1	2	0.772029319601004	1.54130046817629	1
30	2	8	-0.5	Samoa	same	1	1	0	0	1	0.772029319601004	-1.52527782132152	0
30	2	8	-0.5	Samoa	same	2	0	1	0	1	0.772029319601004	-1.08719520853612	1
30	2	8	-0.5	Samoa	same	3	0	0	1	1	0.772029319601004	-0.649112595750715	1
30	2	8	-0.5	Samoa	same	4	0	0	1	1	0.772029319601004	-0.211029982965314	1
30	2	8	-0.5	Samoa	same	5	1	0	0	1	0.772029319601004	0.227052629820088	0
30	2	8	-0.5	Samoa	same	6	0	0	1	1	0.772029319601004	0.665135242605489	1
30	2	8	-0.5	Samoa	same	7	1	0	0	1	0.772029319601004	1.10321785539089	0
30	2	8	-0.5	Samoa	same	8	1	0	0	1	0.772029319601004	1.54130046817629	0
30	3	8	-0.5	Samoa	opposite	1	0	0	1	1	0.772029319601004	-1.52527782132152	0
30	3	8	-0.5	Samoa	opposite	2	0	0	1	1	0.772029319601004	-1.08719520853612	0
30	3	8	-0.5	Samoa	opposite	3	0	0	1	1	0.772029319601004	-0.649112595750715	0
30	3	8	-0.5	Samoa	opposite	4	0	0	1	1	0.772029319601004	-0.211029982965314	0
30	3	8	-0.5	Samoa	opposite	5	1	0	0	1	0.772029319601004	0.227052629820088	1
30	3	8	-0.5	Samoa	opposite	6	0	0	1	1	0.772029319601004	0.665135242605489	0
30	3	8	-0.5	Samoa	opposite	7	0	0	1	1	0.772029319601004	1.10321785539089	0
30	3	8	-0.5	Samoa	opposite	8	1	0	0	1	0.772029319601004	1.54130046817629	1
31	2	8	0.5	Samoa	same	1	0	0	1	1	0.772029319601004	-1.52527782132152	1
31	2	8	0.5	Samoa	same	2	0	0	1	1	0.772029319601004	-1.08719520853612	1
31	2	8	0.5	Samoa	same	3	0	0	1	1	0.772029319601004	-0.649112595750715	1
31	2	8	0.5	Samoa	same	4	0	0	1	1	0.772029319601004	-0.211029982965314	1
31	2	8	0.5	Samoa	same	5	0	0	1	1	0.772029319601004	0.227052629820088	1
31	2	8	0.5	Samoa	same	6	0	0	1	1	0.772029319601004	0.665135242605489	1
31	2	8	0.5	Samoa	same	7	0	0	1	1	0.772029319601004	1.10321785539089	1
31	2	8	0.5	Samoa	same	8	0	0	1	1	0.772029319601004	1.54130046817629	1
31	3	8	0.5	Samoa	opposite	1	0	0	1	1	0.772029319601004	-1.52527782132152	0
31	3	8	0.5	Samoa	opposite	2	1	0	0	1	0.772029319601004	-1.08719520853612	1
31	3	8	0.5	Samoa	opposite	3	1	0	0	1	0.772029319601004	-0.649112595750715	1
31	3	8	0.5	Samoa	opposite	4	1	0	0	1	0.772029319601004	-0.211029982965314	1
31	3	8	0.5	Samoa	opposite	5	1	0	0	1	0.772029319601004	0.227052629820088	1
31	3	8	0.5	Samoa	opposite	6	1	0	0	1	0.772029319601004	0.665135242605489	1
31	3	8	0.5	Samoa	opposite	7	1	0	0	1	0.772029319601004	1.10321785539089	1
31	3	8	0.5	Samoa	opposite	8	1	0	0	1	0.772029319601004	1.54130046817629	1
32	2	7	-0.5	Samoa	same	1	0	0	1	1	0.141238600014469	-1.52527782132152	1
32	2	7	-0.5	Samoa	same	2	0	0	1	1	0.141238600014469	-1.08719520853612	1
32	2	7	-0.5	Samoa	same	3	0	0	1	1	0.141238600014469	-0.649112595750715	1
32	2	7	-0.5	Samoa	same	4	0	0	1	1	0.141238600014469	-0.211029982965314	1
32	2	7	-0.5	Samoa	same	5	0	0	1	1	0.141238600014469	0.227052629820088	1
32	2	7	-0.5	Samoa	same	6	0	0	1	1	0.141238600014469	0.665135242605489	1
32	2	7	-0.5	Samoa	same	7	0	0	1	1	0.141238600014469	1.10321785539089	1
32	2	7	-0.5	Samoa	same	8	0	0	1	1	0.141238600014469	1.54130046817629	1
32	3	7	-0.5	Samoa	opposite	1	0	0	1	1	0.141238600014469	-1.52527782132152	0
32	3	7	-0.5	Samoa	opposite	2	1	0	0	1	0.141238600014469	-1.08719520853612	1
32	3	7	-0.5	Samoa	opposite	3	1	0	0	1	0.141238600014469	-0.649112595750715	1
32	3	7	-0.5	Samoa	opposite	4	0	0	1	1	0.141238600014469	-0.211029982965314	0
32	3	7	-0.5	Samoa	opposite	5	0	0	1	1	0.141238600014469	0.227052629820088	0
32	3	7	-0.5	Samoa	opposite	6	0	0	1	1	0.141238600014469	0.665135242605489	0
32	3	7	-0.5	Samoa	opposite	7	0	0	1	1	0.141238600014469	1.10321785539089	0
32	3	7	-0.5	Samoa	opposite	8	0	0	1	1	0.141238600014469	1.54130046817629	0
33	2	7	0.5	Samoa	opposite	1	1	0	0	2	0.141238600014469	-1.52527782132152	1
33	2	7	0.5	Samoa	opposite	2	1	0	0	2	0.141238600014469	-1.08719520853612	1
33	2	7	0.5	Samoa	opposite	3	1	0	0	2	0.141238600014469	-0.649112595750715	1
33	2	7	0.5	Samoa	opposite	4	1	0	0	2	0.141238600014469	-0.211029982965314	1
33	2	7	0.5	Samoa	opposite	5	0	1	0	2	0.141238600014469	0.227052629820088	0
33	2	7	0.5	Samoa	opposite	6	0	1	0	2	0.141238600014469	0.665135242605489	0
33	2	7	0.5	Samoa	opposite	7	1	0	0	2	0.141238600014469	1.10321785539089	1
33	2	7	0.5	Samoa	opposite	8	1	0	0	2	0.141238600014469	1.54130046817629	1
33	3	7	0.5	Samoa	same	1	1	0	0	2	0.141238600014469	-1.52527782132152	0
33	3	7	0.5	Samoa	same	2	1	0	0	2	0.141238600014469	-1.08719520853612	0
33	3	7	0.5	Samoa	same	3	0	0	1	2	0.141238600014469	-0.649112595750715	1
33	3	7	0.5	Samoa	same	4	0	0	1	2	0.141238600014469	-0.211029982965314	1
33	3	7	0.5	Samoa	same	5	0	0	1	2	0.141238600014469	0.227052629820088	1
33	3	7	0.5	Samoa	same	6	0	0	1	2	0.141238600014469	0.665135242605489	1
33	3	7	0.5	Samoa	same	7	1	0	0	2	0.141238600014469	1.10321785539089	0
33	3	7	0.5	Samoa	same	8	0	0	1	2	0.141238600014469	1.54130046817629	1
34	2	7	-0.5	Samoa	same	2	0	0	1	1	0.141238600014469	-1.08719520853612	1
34	2	7	-0.5	Samoa	same	4	0	0	1	1	0.141238600014469	-0.211029982965314	1
34	2	7	-0.5	Samoa	same	6	0	0	1	1	0.141238600014469	0.665135242605489	1
34	2	7	-0.5	Samoa	same	8	0	0	1	1	0.141238600014469	1.54130046817629	1
34	3	7	-0.5	Samoa	opposite	2	0	0	1	1	0.141238600014469	-1.08719520853612	0
34	3	7	-0.5	Samoa	opposite	4	1	0	0	1	0.141238600014469	-0.211029982965314	1
34	3	7	-0.5	Samoa	opposite	6	1	0	0	1	0.141238600014469	0.665135242605489	1
34	3	7	-0.5	Samoa	opposite	8	0	0	1	1	0.141238600014469	1.54130046817629	0
35	3	7	0.5	Samoa	same	1	0	0	1	1	0.141238600014469	-1.52527782132152	1
35	3	7	0.5	Samoa	same	2	0	0	1	1	0.141238600014469	-1.08719520853612	1
35	3	7	0.5	Samoa	same	3	0	0	1	1	0.141238600014469	-0.649112595750715	1
35	3	7	0.5	Samoa	same	4	0	0	1	1	0.141238600014469	-0.211029982965314	1
35	3	7	0.5	Samoa	same	5	0	0	1	1	0.141238600014469	0.227052629820088	1
35	3	7	0.5	Samoa	same	6	0	0	1	1	0.141238600014469	0.665135242605489	1
35	3	7	0.5	Samoa	same	7	0	0	1	1	0.141238600014469	1.10321785539089	1
35	3	7	0.5	Samoa	same	8	0	0	1	1	0.141238600014469	1.54130046817629	1
35	2	7	0.5	Samoa	opposite	1	1	0	0	1	0.141238600014469	-1.52527782132152	1
35	2	7	0.5	Samoa	opposite	2	1	0	0	1	0.141238600014469	-1.08719520853612	1
35	2	7	0.5	Samoa	opposite	3	1	0	0	1	0.141238600014469	-0.649112595750715	1
35	2	7	0.5	Samoa	opposite	4	1	0	0	1	0.141238600014469	-0.211029982965314	1
35	2	7	0.5	Samoa	opposite	5	1	0	0	1	0.141238600014469	0.227052629820088	1
35	2	7	0.5	Samoa	opposite	6	1	0	0	1	0.141238600014469	0.665135242605489	1
35	2	7	0.5	Samoa	opposite	7	0	1	0	1	0.141238600014469	1.10321785539089	0
35	2	7	0.5	Samoa	opposite	8	1	0	0	1	0.141238600014469	1.54130046817629	1
36	2	7	0.5	Samoa	same	1	1	0	0	1	0.141238600014469	-1.52527782132152	0
36	2	7	0.5	Samoa	same	2	1	0	0	1	0.141238600014469	-1.08719520853612	0
36	2	7	0.5	Samoa	same	3	0	1	0	1	0.141238600014469	-0.649112595750715	1
36	2	7	0.5	Samoa	same	4	0	1	0	1	0.141238600014469	-0.211029982965314	1
36	2	7	0.5	Samoa	same	5	0	1	0	1	0.141238600014469	0.227052629820088	1
36	2	7	0.5	Samoa	same	6	1	0	0	1	0.141238600014469	0.665135242605489	0
36	2	7	0.5	Samoa	same	7	0	1	0	1	0.141238600014469	1.10321785539089	1
36	2	7	0.5	Samoa	same	8	0	1	0	1	0.141238600014469	1.54130046817629	1
36	3	7	0.5	Samoa	opposite	1	0	1	0	1	0.141238600014469	-1.52527782132152	0
36	3	7	0.5	Samoa	opposite	2	1	0	0	1	0.141238600014469	-1.08719520853612	1
36	3	7	0.5	Samoa	opposite	3	1	0	0	1	0.141238600014469	-0.649112595750715	1
36	3	7	0.5	Samoa	opposite	4	1	0	0	1	0.141238600014469	-0.211029982965314	1
36	3	7	0.5	Samoa	opposite	5	1	0	0	1	0.141238600014469	0.227052629820088	1
36	3	7	0.5	Samoa	opposite	6	1	0	0	1	0.141238600014469	0.665135242605489	1
36	3	7	0.5	Samoa	opposite	7	0	1	0	1	0.141238600014469	1.10321785539089	0
37	3	6	-0.5	Samoa	opposite	1	0	1	0	2	-0.489552119572065	-1.52527782132152	0
37	3	6	-0.5	Samoa	opposite	2	1	0	0	2	-0.489552119572065	-1.08719520853612	1
37	3	6	-0.5	Samoa	opposite	3	0	1	0	2	-0.489552119572065	-0.649112595750715	0
37	3	6	-0.5	Samoa	opposite	4	0	1	0	2	-0.489552119572065	-0.211029982965314	0
37	3	6	-0.5	Samoa	opposite	5	1	0	0	2	-0.489552119572065	0.227052629820088	1
37	3	6	-0.5	Samoa	opposite	6	1	0	0	2	-0.489552119572065	0.665135242605489	1
37	3	6	-0.5	Samoa	opposite	7	1	0	0	2	-0.489552119572065	1.10321785539089	1
37	3	6	-0.5	Samoa	opposite	8	1	0	0	2	-0.489552119572065	1.54130046817629	1
37	2	6	-0.5	Samoa	same	1	1	0	0	2	-0.489552119572065	-1.52527782132152	0
37	2	6	-0.5	Samoa	same	2	1	0	0	2	-0.489552119572065	-1.08719520853612	0
37	2	6	-0.5	Samoa	same	3	1	0	0	2	-0.489552119572065	-0.649112595750715	0
37	2	6	-0.5	Samoa	same	4	1	0	0	2	-0.489552119572065	-0.211029982965314	0
37	2	6	-0.5	Samoa	same	5	1	0	0	2	-0.489552119572065	0.227052629820088	0
37	2	6	-0.5	Samoa	same	6	1	0	0	2	-0.489552119572065	0.665135242605489	0
37	2	6	-0.5	Samoa	same	7	1	0	0	2	-0.489552119572065	1.10321785539089	0
37	2	6	-0.5	Samoa	same	8	1	0	0	2	-0.489552119572065	1.54130046817629	0
38	2	6	-0.5	Samoa	opposite	1	1	0	0	2	-0.489552119572065	-1.52527782132152	1
38	2	6	-0.5	Samoa	opposite	2	1	0	0	2	-0.489552119572065	-1.08719520853612	1
38	2	6	-0.5	Samoa	opposite	3	1	0	0	2	-0.489552119572065	-0.649112595750715	1
38	2	6	-0.5	Samoa	opposite	4	1	0	0	2	-0.489552119572065	-0.211029982965314	1
38	2	6	-0.5	Samoa	opposite	5	1	0	0	2	-0.489552119572065	0.227052629820088	1
38	2	6	-0.5	Samoa	opposite	6	0	1	0	2	-0.489552119572065	0.665135242605489	0
38	2	6	-0.5	Samoa	opposite	7	0	1	0	2	-0.489552119572065	1.10321785539089	0
38	2	6	-0.5	Samoa	opposite	8	1	0	0	2	-0.489552119572065	1.54130046817629	1
38	3	6	-0.5	Samoa	same	1	1	0	0	2	-0.489552119572065	-1.52527782132152	0
38	3	6	-0.5	Samoa	same	2	0	1	0	2	-0.489552119572065	-1.08719520853612	1
38	3	6	-0.5	Samoa	same	3	1	0	0	2	-0.489552119572065	-0.649112595750715	0
38	3	6	-0.5	Samoa	same	4	0	1	0	2	-0.489552119572065	-0.211029982965314	1
38	3	6	-0.5	Samoa	same	5	0	1	0	2	-0.489552119572065	0.227052629820088	1
38	3	6	-0.5	Samoa	same	6	0	1	0	2	-0.489552119572065	0.665135242605489	1
38	3	6	-0.5	Samoa	same	7	0	1	0	2	-0.489552119572065	1.10321785539089	1
38	3	6	-0.5	Samoa	same	8	1	0	0	2	-0.489552119572065	1.54130046817629	0
39	2	6	-0.5	Samoa	opposite	1	0	1	0	2	-0.489552119572065	-1.52527782132152	0
39	2	6	-0.5	Samoa	opposite	2	1	0	0	2	-0.489552119572065	-1.08719520853612	1
39	2	6	-0.5	Samoa	opposite	3	0	1	0	2	-0.489552119572065	-0.649112595750715	0
39	2	6	-0.5	Samoa	opposite	4	1	0	0	2	-0.489552119572065	-0.211029982965314	1
39	2	6	-0.5	Samoa	opposite	5	1	0	0	2	-0.489552119572065	0.227052629820088	1
39	2	6	-0.5	Samoa	opposite	6	1	0	0	2	-0.489552119572065	0.665135242605489	1
39	2	6	-0.5	Samoa	opposite	7	0	1	0	2	-0.489552119572065	1.10321785539089	0
39	2	6	-0.5	Samoa	opposite	8	1	0	0	2	-0.489552119572065	1.54130046817629	1
39	3	6	-0.5	Samoa	same	1	0	1	0	2	-0.489552119572065	-1.52527782132152	1
39	3	6	-0.5	Samoa	same	2	1	0	0	2	-0.489552119572065	-1.08719520853612	0
39	3	6	-0.5	Samoa	same	3	0	1	0	2	-0.489552119572065	-0.649112595750715	1
39	3	6	-0.5	Samoa	same	4	1	0	0	2	-0.489552119572065	-0.211029982965314	0
39	3	6	-0.5	Samoa	same	5	0	1	0	2	-0.489552119572065	0.227052629820088	1
39	3	6	-0.5	Samoa	same	6	0	1	0	2	-0.489552119572065	0.665135242605489	1
39	3	6	-0.5	Samoa	same	7	0	1	0	2	-0.489552119572065	1.10321785539089	1
39	3	6	-0.5	Samoa	same	8	0	1	0	2	-0.489552119572065	1.54130046817629	1
40	3	6	-0.5	Samoa	opposite	1	1	0	0	2	-0.489552119572065	-1.52527782132152	1
40	3	6	-0.5	Samoa	opposite	2	0	0	1	2	-0.489552119572065	-1.08719520853612	0
40	3	6	-0.5	Samoa	opposite	3	0	1	0	2	-0.489552119572065	-0.649112595750715	0
40	3	6	-0.5	Samoa	opposite	4	1	0	0	2	-0.489552119572065	-0.211029982965314	1
40	3	6	-0.5	Samoa	opposite	5	0	1	0	2	-0.489552119572065	0.227052629820088	0
40	3	6	-0.5	Samoa	opposite	6	1	0	0	2	-0.489552119572065	0.665135242605489	1
40	3	6	-0.5	Samoa	opposite	7	1	0	0	2	-0.489552119572065	1.10321785539089	1
40	3	6	-0.5	Samoa	opposite	8	0	1	0	2	-0.489552119572065	1.54130046817629	0
40	2	6	-0.5	Samoa	same	1	0	1	0	2	-0.489552119572065	-1.52527782132152	1
40	2	6	-0.5	Samoa	same	2	1	0	0	2	-0.489552119572065	-1.08719520853612	0
40	2	6	-0.5	Samoa	same	3	1	0	0	2	-0.489552119572065	-0.649112595750715	0
40	2	6	-0.5	Samoa	same	4	1	0	0	2	-0.489552119572065	-0.211029982965314	0
40	2	6	-0.5	Samoa	same	5	1	0	0	2	-0.489552119572065	0.227052629820088	0
40	2	6	-0.5	Samoa	same	6	0	0	1	2	-0.489552119572065	0.665135242605489	1
40	2	6	-0.5	Samoa	same	7	0	1	0	2	-0.489552119572065	1.10321785539089	1
40	2	6	-0.5	Samoa	same	8	0	0	1	2	-0.489552119572065	1.54130046817629	1
41	2	5	-0.5	Samoa	opposite	1	1	0	0	2	-1.1203428391586	-1.52527782132152	1
41	2	5	-0.5	Samoa	opposite	2	1	0	0	2	-1.1203428391586	-1.08719520853612	1
41	2	5	-0.5	Samoa	opposite	3	1	0	0	2	-1.1203428391586	-0.649112595750715	1
41	2	5	-0.5	Samoa	opposite	4	1	0	0	2	-1.1203428391586	-0.211029982965314	1
41	2	5	-0.5	Samoa	opposite	5	0	1	0	2	-1.1203428391586	0.227052629820088	0
41	2	5	-0.5	Samoa	opposite	6	1	0	0	2	-1.1203428391586	0.665135242605489	1
41	2	5	-0.5	Samoa	opposite	7	1	0	0	2	-1.1203428391586	1.10321785539089	1
41	2	5	-0.5	Samoa	opposite	8	0	1	0	2	-1.1203428391586	1.54130046817629	0
41	3	5	-0.5	Samoa	same	1	1	0	0	2	-1.1203428391586	-1.52527782132152	0
41	3	5	-0.5	Samoa	same	2	0	1	0	2	-1.1203428391586	-1.08719520853612	1
41	3	5	-0.5	Samoa	same	3	1	0	0	2	-1.1203428391586	-0.649112595750715	0
41	3	5	-0.5	Samoa	same	4	1	0	0	2	-1.1203428391586	-0.211029982965314	0
41	3	5	-0.5	Samoa	same	5	0	1	0	2	-1.1203428391586	0.227052629820088	1
41	3	5	-0.5	Samoa	same	6	1	0	0	2	-1.1203428391586	0.665135242605489	0
41	3	5	-0.5	Samoa	same	7	1	0	0	2	-1.1203428391586	1.10321785539089	0
41	3	5	-0.5	Samoa	same	8	1	0	0	2	-1.1203428391586	1.54130046817629	0
42	3	5	-0.5	Samoa	same	1	0	0	1	1	-1.1203428391586	-1.52527782132152	1
42	3	5	-0.5	Samoa	same	2	0	0	1	1	-1.1203428391586	-1.08719520853612	1
42	3	5	-0.5	Samoa	same	3	0	0	1	1	-1.1203428391586	-0.649112595750715	1
42	3	5	-0.5	Samoa	same	4	0	0	1	1	-1.1203428391586	-0.211029982965314	1
42	3	5	-0.5	Samoa	same	5	0	0	1	1	-1.1203428391586	0.227052629820088	1
42	3	5	-0.5	Samoa	same	6	0	0	1	1	-1.1203428391586	0.665135242605489	1
42	3	5	-0.5	Samoa	same	7	0	0	1	1	-1.1203428391586	1.10321785539089	1
42	3	5	-0.5	Samoa	same	8	0	0	1	1	-1.1203428391586	1.54130046817629	1
42	2	5	-0.5	Samoa	opposite	1	0	1	0	1	-1.1203428391586	-1.52527782132152	0
42	2	5	-0.5	Samoa	opposite	2	1	0	0	1	-1.1203428391586	-1.08719520853612	1
42	2	5	-0.5	Samoa	opposite	3	1	0	0	1	-1.1203428391586	-0.649112595750715	1
42	2	5	-0.5	Samoa	opposite	4	0	1	0	1	-1.1203428391586	-0.211029982965314	0
42	2	5	-0.5	Samoa	opposite	5	1	0	0	1	-1.1203428391586	0.227052629820088	1
42	2	5	-0.5	Samoa	opposite	6	0	1	0	1	-1.1203428391586	0.665135242605489	0
42	2	5	-0.5	Samoa	opposite	7	0	1	0	1	-1.1203428391586	1.10321785539089	0
42	2	5	-0.5	Samoa	opposite	8	0	1	0	1	-1.1203428391586	1.54130046817629	0
43	3	5	0.5	Samoa	same	1	0	0	1	1	-1.1203428391586	-1.52527782132152	1
43	3	5	0.5	Samoa	same	2	0	0	1	1	-1.1203428391586	-1.08719520853612	1
43	3	5	0.5	Samoa	same	3	0	0	1	1	-1.1203428391586	-0.649112595750715	1
43	3	5	0.5	Samoa	same	4	0	1	0	1	-1.1203428391586	-0.211029982965314	1
43	3	5	0.5	Samoa	same	5	0	0	1	1	-1.1203428391586	0.227052629820088	1
43	3	5	0.5	Samoa	same	6	0	0	1	1	-1.1203428391586	0.665135242605489	1
43	3	5	0.5	Samoa	same	7	0	0	1	1	-1.1203428391586	1.10321785539089	1
43	3	5	0.5	Samoa	same	8	0	0	1	1	-1.1203428391586	1.54130046817629	1
43	2	5	0.5	Samoa	opposite	1	0	0	1	1	-1.1203428391586	-1.52527782132152	0
43	2	5	0.5	Samoa	opposite	2	0	0	1	1	-1.1203428391586	-1.08719520853612	0
43	2	5	0.5	Samoa	opposite	3	0	0	1	1	-1.1203428391586	-0.649112595750715	0
43	2	5	0.5	Samoa	opposite	4	1	0	0	1	-1.1203428391586	-0.211029982965314	1
43	2	5	0.5	Samoa	opposite	5	0	0	1	1	-1.1203428391586	0.227052629820088	0
43	2	5	0.5	Samoa	opposite	6	0	0	1	1	-1.1203428391586	0.665135242605489	0
43	2	5	0.5	Samoa	opposite	7	0	1	0	1	-1.1203428391586	1.10321785539089	0
43	2	5	0.5	Samoa	opposite	8	0	0	1	1	-1.1203428391586	1.54130046817629	0
44	3	5	0.5	Samoa	opposite	1	0	1	0	2	-1.1203428391586	-1.52527782132152	0
44	3	5	0.5	Samoa	opposite	2	1	0	0	2	-1.1203428391586	-1.08719520853612	1
44	3	5	0.5	Samoa	opposite	3	1	0	0	2	-1.1203428391586	-0.649112595750715	1
44	3	5	0.5	Samoa	opposite	4	0	1	0	2	-1.1203428391586	-0.211029982965314	0
44	3	5	0.5	Samoa	opposite	5	0	1	0	2	-1.1203428391586	0.227052629820088	0
44	3	5	0.5	Samoa	opposite	6	1	0	0	2	-1.1203428391586	0.665135242605489	1
44	3	5	0.5	Samoa	opposite	7	0	1	0	2	-1.1203428391586	1.10321785539089	0
44	3	5	0.5	Samoa	opposite	8	1	0	0	2	-1.1203428391586	1.54130046817629	1
44	2	5	0.5	Samoa	same	1	0	1	0	2	-1.1203428391586	-1.52527782132152	1
44	2	5	0.5	Samoa	same	2	0	1	0	2	-1.1203428391586	-1.08719520853612	1
44	2	5	0.5	Samoa	same	3	0	1	0	2	-1.1203428391586	-0.649112595750715	1
44	2	5	0.5	Samoa	same	4	1	0	0	2	-1.1203428391586	-0.211029982965314	0
44	2	5	0.5	Samoa	same	5	0	1	0	2	-1.1203428391586	0.227052629820088	1
44	2	5	0.5	Samoa	same	6	1	0	0	2	-1.1203428391586	0.665135242605489	0
44	2	5	0.5	Samoa	same	7	1	0	0	2	-1.1203428391586	1.10321785539089	0
44	2	5	0.5	Samoa	same	8	0	0	1	2	-1.1203428391586	1.54130046817629	1
45	2	5	0.5	Samoa	same	1	0	0	1	1	-1.1203428391586	-1.52527782132152	1
45	2	5	0.5	Samoa	same	2	0	0	1	1	-1.1203428391586	-1.08719520853612	1
45	2	5	0.5	Samoa	same	3	0	0	1	1	-1.1203428391586	-0.649112595750715	1
45	2	5	0.5	Samoa	same	4	0	0	1	1	-1.1203428391586	-0.211029982965314	1
45	2	5	0.5	Samoa	same	5	0	0	1	1	-1.1203428391586	0.227052629820088	1
45	2	5	0.5	Samoa	same	6	0	0	1	1	-1.1203428391586	0.665135242605489	1
45	2	5	0.5	Samoa	same	7	0	0	1	1	-1.1203428391586	1.10321785539089	1
45	2	5	0.5	Samoa	same	8	0	0	1	1	-1.1203428391586	1.54130046817629	1
45	3	5	0.5	Samoa	opposite	1	1	0	0	1	-1.1203428391586	-1.52527782132152	1
45	3	5	0.5	Samoa	opposite	2	0	1	0	1	-1.1203428391586	-1.08719520853612	0
45	3	5	0.5	Samoa	opposite	3	1	0	0	1	-1.1203428391586	-0.649112595750715	1
45	3	5	0.5	Samoa	opposite	4	0	1	0	1	-1.1203428391586	-0.211029982965314	0
45	3	5	0.5	Samoa	opposite	5	1	0	0	1	-1.1203428391586	0.227052629820088	1
45	3	5	0.5	Samoa	opposite	6	0	0	1	1	-1.1203428391586	0.665135242605489	0
45	3	5	0.5	Samoa	opposite	7	0	0	1	1	-1.1203428391586	1.10321785539089	0
45	3	5	0.5	Samoa	opposite	8	0	0	1	1	-1.1203428391586	1.54130046817629	0
46	4	5	0.5	Germany	same	1	0	0	1	1	-1.1203428391586	-1.52527782132152	1
46	4	5	0.5	Germany	same	2	0	0	1	1	-1.1203428391586	-1.08719520853612	1
46	4	5	0.5	Germany	same	3	0	0	1	1	-1.1203428391586	-0.649112595750715	1
46	4	5	0.5	Germany	same	4	0	0	1	1	-1.1203428391586	-0.211029982965314	1
46	4	5	0.5	Germany	same	5	0	0	1	1	-1.1203428391586	0.227052629820088	1
46	4	5	0.5	Germany	same	6	0	0	1	1	-1.1203428391586	0.665135242605489	1
46	4	5	0.5	Germany	same	7	0	0	1	1	-1.1203428391586	1.10321785539089	1
46	2	5	0.5	Germany	opposite	1	1	0	0	1	-1.1203428391586	-1.52527782132152	1
46	2	5	0.5	Germany	opposite	2	1	0	0	1	-1.1203428391586	-1.08719520853612	1
46	2	5	0.5	Germany	opposite	3	0	0	1	1	-1.1203428391586	-0.649112595750715	0
46	2	5	0.5	Germany	opposite	4	0	0	1	1	-1.1203428391586	-0.211029982965314	0
46	2	5	0.5	Germany	opposite	5	0	0	1	1	-1.1203428391586	0.227052629820088	0
46	2	5	0.5	Germany	opposite	6	0	0	1	1	-1.1203428391586	0.665135242605489	0
46	2	5	0.5	Germany	opposite	7	0	0	1	1	-1.1203428391586	1.10321785539089	0
46	2	5	0.5	Germany	opposite	8	0	0	1	1	-1.1203428391586	1.54130046817629	0
47	2	6	0.5	Germany	same	1	0	0	1	1	-0.489552119572065	-1.52527782132152	1
47	2	6	0.5	Germany	same	2	1	0	0	1	-0.489552119572065	-1.08719520853612	0
47	2	6	0.5	Germany	same	3	0	0	1	1	-0.489552119572065	-0.649112595750715	1
47	2	6	0.5	Germany	same	4	1	0	0	1	-0.489552119572065	-0.211029982965314	0
47	2	6	0.5	Germany	same	5	1	0	0	1	-0.489552119572065	0.227052629820088	0
47	2	6	0.5	Germany	same	6	0	0	1	1	-0.489552119572065	0.665135242605489	1
47	2	6	0.5	Germany	same	7	0	0	1	1	-0.489552119572065	1.10321785539089	1
47	2	6	0.5	Germany	same	8	0	0	1	1	-0.489552119572065	1.54130046817629	1
47	4	6	0.5	Germany	opposite	1	1	0	0	1	-0.489552119572065	-1.52527782132152	1
47	4	6	0.5	Germany	opposite	2	1	0	0	1	-0.489552119572065	-1.08719520853612	1
47	4	6	0.5	Germany	opposite	3	0	1	0	1	-0.489552119572065	-0.649112595750715	0
47	4	6	0.5	Germany	opposite	4	1	0	0	1	-0.489552119572065	-0.211029982965314	1
47	4	6	0.5	Germany	opposite	5	0	1	0	1	-0.489552119572065	0.227052629820088	0
47	4	6	0.5	Germany	opposite	6	1	0	0	1	-0.489552119572065	0.665135242605489	1
47	4	6	0.5	Germany	opposite	7	0	0	1	1	-0.489552119572065	1.10321785539089	0
48	2	5	-0.5	Germany	same	1	0	0	1	1	-1.1203428391586	-1.52527782132152	1
48	2	5	-0.5	Germany	same	2	1	0	0	1	-1.1203428391586	-1.08719520853612	0
48	2	5	-0.5	Germany	same	3	0	0	1	1	-1.1203428391586	-0.649112595750715	1
48	2	5	-0.5	Germany	same	4	0	1	0	1	-1.1203428391586	-0.211029982965314	1
48	2	5	-0.5	Germany	same	5	0	0	1	1	-1.1203428391586	0.227052629820088	1
48	2	5	-0.5	Germany	same	6	1	0	0	1	-1.1203428391586	0.665135242605489	0
48	2	5	-0.5	Germany	same	7	0	0	1	1	-1.1203428391586	1.10321785539089	1
48	2	5	-0.5	Germany	same	8	0	0	1	1	-1.1203428391586	1.54130046817629	1
48	4	5	-0.5	Germany	opposite	1	0	0	1	1	-1.1203428391586	-1.52527782132152	0
48	4	5	-0.5	Germany	opposite	2	0	0	1	1	-1.1203428391586	-1.08719520853612	0
48	4	5	-0.5	Germany	opposite	3	1	0	0	1	-1.1203428391586	-0.649112595750715	1
48	4	5	-0.5	Germany	opposite	4	0	0	1	1	-1.1203428391586	-0.211029982965314	0
48	4	5	-0.5	Germany	opposite	5	1	0	0	1	-1.1203428391586	0.227052629820088	1
48	4	5	-0.5	Germany	opposite	6	0	1	0	1	-1.1203428391586	0.665135242605489	0
48	4	5	-0.5	Germany	opposite	7	1	0	0	1	-1.1203428391586	1.10321785539089	1
48	4	5	-0.5	Germany	opposite	8	0	1	0	1	-1.1203428391586	1.54130046817629	0
49	2	5	-0.5	Germany	opposite	1	1	0	0	2	-1.1203428391586	-1.52527782132152	1
49	2	5	-0.5	Germany	opposite	2	0	0	1	2	-1.1203428391586	-1.08719520853612	0
49	2	5	-0.5	Germany	opposite	3	1	0	0	2	-1.1203428391586	-0.649112595750715	1
49	2	5	-0.5	Germany	opposite	4	0	0	1	2	-1.1203428391586	-0.211029982965314	0
49	2	5	-0.5	Germany	opposite	5	1	0	0	2	-1.1203428391586	0.227052629820088	1
49	2	5	-0.5	Germany	opposite	6	1	0	0	2	-1.1203428391586	0.665135242605489	1
49	2	5	-0.5	Germany	opposite	7	0	1	0	2	-1.1203428391586	1.10321785539089	0
49	2	5	-0.5	Germany	opposite	8	1	0	0	2	-1.1203428391586	1.54130046817629	1
49	4	5	-0.5	Germany	same	1	0	0	1	2	-1.1203428391586	-1.52527782132152	1
49	4	5	-0.5	Germany	same	2	0	0	1	2	-1.1203428391586	-1.08719520853612	1
49	4	5	-0.5	Germany	same	3	0	0	1	2	-1.1203428391586	-0.649112595750715	1
49	4	5	-0.5	Germany	same	4	0	0	1	2	-1.1203428391586	-0.211029982965314	1
49	4	5	-0.5	Germany	same	5	0	0	1	2	-1.1203428391586	0.227052629820088	1
49	4	5	-0.5	Germany	same	6	0	0	1	2	-1.1203428391586	0.665135242605489	1
49	4	5	-0.5	Germany	same	7	0	0	1	2	-1.1203428391586	1.10321785539089	1
49	4	5	-0.5	Germany	same	8	0	0	1	2	-1.1203428391586	1.54130046817629	1
50	2	5	-0.5	Germany	opposite	1	0	0	1	2	-1.1203428391586	-1.52527782132152	0
50	2	5	-0.5	Germany	opposite	2	1	0	0	2	-1.1203428391586	-1.08719520853612	1
50	2	5	-0.5	Germany	opposite	3	0	1	0	2	-1.1203428391586	-0.649112595750715	0
50	2	5	-0.5	Germany	opposite	4	0	0	1	2	-1.1203428391586	-0.211029982965314	0
50	2	5	-0.5	Germany	opposite	5	1	0	0	2	-1.1203428391586	0.227052629820088	1
50	2	5	-0.5	Germany	opposite	6	0	0	1	2	-1.1203428391586	0.665135242605489	0
50	2	5	-0.5	Germany	opposite	7	0	0	1	2	-1.1203428391586	1.10321785539089	0
50	2	5	-0.5	Germany	opposite	8	0	0	1	2	-1.1203428391586	1.54130046817629	0
50	4	5	-0.5	Germany	same	1	0	0	1	2	-1.1203428391586	-1.52527782132152	1
50	4	5	-0.5	Germany	same	2	0	0	1	2	-1.1203428391586	-1.08719520853612	1
50	4	5	-0.5	Germany	same	3	0	0	1	2	-1.1203428391586	-0.649112595750715	1
50	4	5	-0.5	Germany	same	4	0	0	1	2	-1.1203428391586	-0.211029982965314	1
50	4	5	-0.5	Germany	same	5	0	0	1	2	-1.1203428391586	0.227052629820088	1
50	4	5	-0.5	Germany	same	6	0	0	1	2	-1.1203428391586	0.665135242605489	1
50	4	5	-0.5	Germany	same	7	0	0	1	2	-1.1203428391586	1.10321785539089	1
50	4	5	-0.5	Germany	same	8	0	0	1	2	-1.1203428391586	1.54130046817629	1
51	2	5	0.5	Germany	opposite	1	0	0	1	2	-1.1203428391586	-1.52527782132152	0
51	2	5	0.5	Germany	opposite	2	1	0	0	2	-1.1203428391586	-1.08719520853612	1
51	2	5	0.5	Germany	opposite	3	1	0	0	2	-1.1203428391586	-0.649112595750715	1
51	2	5	0.5	Germany	opposite	4	0	0	1	2	-1.1203428391586	-0.211029982965314	0
51	2	5	0.5	Germany	opposite	5	1	0	0	2	-1.1203428391586	0.227052629820088	1
51	2	5	0.5	Germany	opposite	6	0	1	0	2	-1.1203428391586	0.665135242605489	0
51	2	5	0.5	Germany	opposite	7	0	0	1	2	-1.1203428391586	1.10321785539089	0
51	2	5	0.5	Germany	opposite	8	0	0	1	2	-1.1203428391586	1.54130046817629	0
51	4	5	0.5	Germany	same	1	0	0	1	2	-1.1203428391586	-1.52527782132152	1
51	4	5	0.5	Germany	same	2	0	0	1	2	-1.1203428391586	-1.08719520853612	1
51	4	5	0.5	Germany	same	3	0	0	1	2	-1.1203428391586	-0.649112595750715	1
51	4	5	0.5	Germany	same	4	0	0	1	2	-1.1203428391586	-0.211029982965314	1
51	4	5	0.5	Germany	same	5	0	0	1	2	-1.1203428391586	0.227052629820088	1
51	4	5	0.5	Germany	same	6	0	0	1	2	-1.1203428391586	0.665135242605489	1
51	4	5	0.5	Germany	same	7	0	0	1	2	-1.1203428391586	1.10321785539089	1
51	4	5	0.5	Germany	same	8	0	0	1	2	-1.1203428391586	1.54130046817629	1
52	2	6	-0.5	Germany	opposite	1	1	0	0	2	-0.489552119572065	-1.52527782132152	1
52	2	6	-0.5	Germany	opposite	2	1	0	0	2	-0.489552119572065	-1.08719520853612	1
52	2	6	-0.5	Germany	opposite	3	0	1	0	2	-0.489552119572065	-0.649112595750715	0
52	2	6	-0.5	Germany	opposite	4	1	0	0	2	-0.489552119572065	-0.211029982965314	1
52	2	6	-0.5	Germany	opposite	5	1	0	0	2	-0.489552119572065	0.227052629820088	1
52	2	6	-0.5	Germany	opposite	6	1	0	0	2	-0.489552119572065	0.665135242605489	1
52	2	6	-0.5	Germany	opposite	7	1	0	0	2	-0.489552119572065	1.10321785539089	1
52	2	6	-0.5	Germany	opposite	8	1	0	0	2	-0.489552119572065	1.54130046817629	1
52	4	6	-0.5	Germany	same	1	1	0	0	2	-0.489552119572065	-1.52527782132152	0
52	4	6	-0.5	Germany	same	2	0	0	1	2	-0.489552119572065	-1.08719520853612	1
52	4	6	-0.5	Germany	same	3	0	0	1	2	-0.489552119572065	-0.649112595750715	1
52	4	6	-0.5	Germany	same	4	0	0	1	2	-0.489552119572065	-0.211029982965314	1
52	4	6	-0.5	Germany	same	5	0	0	1	2	-0.489552119572065	0.227052629820088	1
52	4	6	-0.5	Germany	same	6	0	1	0	2	-0.489552119572065	0.665135242605489	1
52	4	6	-0.5	Germany	same	7	0	0	1	2	-0.489552119572065	1.10321785539089	1
52	4	6	-0.5	Germany	same	8	0	0	1	2	-0.489552119572065	1.54130046817629	1
53	2	6	0.5	Germany	opposite	1	0	0	1	2	-0.489552119572065	-1.52527782132152	0
53	2	6	0.5	Germany	opposite	2	0	1	0	2	-0.489552119572065	-1.08719520853612	0
53	2	6	0.5	Germany	opposite	3	0	0	1	2	-0.489552119572065	-0.649112595750715	0
53	2	6	0.5	Germany	opposite	4	0	0	1	2	-0.489552119572065	-0.211029982965314	0
53	2	6	0.5	Germany	opposite	5	1	0	0	2	-0.489552119572065	0.227052629820088	1
53	2	6	0.5	Germany	opposite	6	0	1	0	2	-0.489552119572065	0.665135242605489	0
53	2	6	0.5	Germany	opposite	7	1	0	0	2	-0.489552119572065	1.10321785539089	1
53	2	6	0.5	Germany	opposite	8	1	0	0	2	-0.489552119572065	1.54130046817629	1
53	4	6	0.5	Germany	same	1	0	0	1	2	-0.489552119572065	-1.52527782132152	1
53	4	6	0.5	Germany	same	2	0	0	1	2	-0.489552119572065	-1.08719520853612	1
53	4	6	0.5	Germany	same	3	0	0	1	2	-0.489552119572065	-0.649112595750715	1
53	4	6	0.5	Germany	same	4	0	0	1	2	-0.489552119572065	-0.211029982965314	1
53	4	6	0.5	Germany	same	5	0	0	1	2	-0.489552119572065	0.227052629820088	1
53	4	6	0.5	Germany	same	6	0	0	1	2	-0.489552119572065	0.665135242605489	1
53	4	6	0.5	Germany	same	7	0	0	1	2	-0.489552119572065	1.10321785539089	1
53	4	6	0.5	Germany	same	8	0	0	1	2	-0.489552119572065	1.54130046817629	1
54	4	5	0.5	Germany	opposite	1	0	0	1	2	-1.1203428391586	-1.52527782132152	0
54	4	5	0.5	Germany	opposite	2	0	1	0	2	-1.1203428391586	-1.08719520853612	0
54	4	5	0.5	Germany	opposite	3	0	1	0	2	-1.1203428391586	-0.649112595750715	0
54	4	5	0.5	Germany	opposite	4	0	0	1	2	-1.1203428391586	-0.211029982965314	0
54	4	5	0.5	Germany	opposite	5	0	0	1	2	-1.1203428391586	0.227052629820088	0
54	4	5	0.5	Germany	opposite	6	0	0	1	2	-1.1203428391586	0.665135242605489	0
54	4	5	0.5	Germany	opposite	7	0	1	0	2	-1.1203428391586	1.10321785539089	0
54	4	5	0.5	Germany	opposite	8	0	0	1	2	-1.1203428391586	1.54130046817629	0
54	2	5	0.5	Germany	same	1	0	0	1	2	-1.1203428391586	-1.52527782132152	1
54	2	5	0.5	Germany	same	2	0	0	1	2	-1.1203428391586	-1.08719520853612	1
54	2	5	0.5	Germany	same	3	0	0	1	2	-1.1203428391586	-0.649112595750715	1
54	2	5	0.5	Germany	same	4	0	0	1	2	-1.1203428391586	-0.211029982965314	1
54	2	5	0.5	Germany	same	5	0	0	1	2	-1.1203428391586	0.227052629820088	1
54	2	5	0.5	Germany	same	6	0	0	1	2	-1.1203428391586	0.665135242605489	1
54	2	5	0.5	Germany	same	7	0	0	1	2	-1.1203428391586	1.10321785539089	1
54	2	5	0.5	Germany	same	8	1	0	0	2	-1.1203428391586	1.54130046817629	0
55	4	6	-0.5	Germany	opposite	1	1	0	0	2	-0.489552119572065	-1.52527782132152	1
55	4	6	-0.5	Germany	opposite	2	0	1	0	2	-0.489552119572065	-1.08719520853612	0
55	4	6	-0.5	Germany	opposite	3	1	0	0	2	-0.489552119572065	-0.649112595750715	1
55	4	6	-0.5	Germany	opposite	4	0	0	1	2	-0.489552119572065	-0.211029982965314	0
55	4	6	-0.5	Germany	opposite	5	1	0	0	2	-0.489552119572065	0.227052629820088	1
55	4	6	-0.5	Germany	opposite	6	0	0	1	2	-0.489552119572065	0.665135242605489	0
55	4	6	-0.5	Germany	opposite	7	1	0	0	2	-0.489552119572065	1.10321785539089	1
55	4	6	-0.5	Germany	opposite	8	0	1	0	2	-0.489552119572065	1.54130046817629	0
55	2	6	-0.5	Germany	same	1	0	0	1	2	-0.489552119572065	-1.52527782132152	1
55	2	6	-0.5	Germany	same	2	0	0	1	2	-0.489552119572065	-1.08719520853612	1
55	2	6	-0.5	Germany	same	3	0	0	1	2	-0.489552119572065	-0.649112595750715	1
55	2	6	-0.5	Germany	same	4	0	0	1	2	-0.489552119572065	-0.211029982965314	1
55	2	6	-0.5	Germany	same	5	0	0	1	2	-0.489552119572065	0.227052629820088	1
55	2	6	-0.5	Germany	same	6	0	0	1	2	-0.489552119572065	0.665135242605489	1
55	2	6	-0.5	Germany	same	7	0	0	1	2	-0.489552119572065	1.10321785539089	1
55	2	6	-0.5	Germany	same	8	0	0	1	2	-0.489552119572065	1.54130046817629	1
56	4	6	-0.5	Germany	same	1	1	0	0	1	-0.489552119572065	-1.52527782132152	0
56	4	6	-0.5	Germany	same	2	1	0	0	1	-0.489552119572065	-1.08719520853612	0
56	4	6	-0.5	Germany	same	3	0	0	1	1	-0.489552119572065	-0.649112595750715	1
56	4	6	-0.5	Germany	same	4	0	0	1	1	-0.489552119572065	-0.211029982965314	1
56	4	6	-0.5	Germany	same	5	0	0	1	1	-0.489552119572065	0.227052629820088	1
56	4	6	-0.5	Germany	same	6	0	1	0	1	-0.489552119572065	0.665135242605489	1
56	4	6	-0.5	Germany	same	7	0	0	1	1	-0.489552119572065	1.10321785539089	1
56	4	6	-0.5	Germany	same	8	0	0	1	1	-0.489552119572065	1.54130046817629	1
56	2	6	-0.5	Germany	opposite	1	1	0	0	1	-0.489552119572065	-1.52527782132152	1
56	2	6	-0.5	Germany	opposite	2	1	0	0	1	-0.489552119572065	-1.08719520853612	1
56	2	6	-0.5	Germany	opposite	3	0	1	0	1	-0.489552119572065	-0.649112595750715	0
56	2	6	-0.5	Germany	opposite	4	0	1	0	1	-0.489552119572065	-0.211029982965314	0
56	2	6	-0.5	Germany	opposite	5	1	0	0	1	-0.489552119572065	0.227052629820088	1
56	2	6	-0.5	Germany	opposite	6	1	0	0	1	-0.489552119572065	0.665135242605489	1
56	2	6	-0.5	Germany	opposite	7	1	0	0	1	-0.489552119572065	1.10321785539089	1
56	2	6	-0.5	Germany	opposite	8	0	1	0	1	-0.489552119572065	1.54130046817629	0
57	4	6	0.5	Germany	opposite	1	1	0	0	2	-0.489552119572065	-1.52527782132152	1
57	4	6	0.5	Germany	opposite	2	0	0	1	2	-0.489552119572065	-1.08719520853612	0
57	4	6	0.5	Germany	opposite	3	1	0	0	2	-0.489552119572065	-0.649112595750715	1
57	4	6	0.5	Germany	opposite	4	0	0	1	2	-0.489552119572065	-0.211029982965314	0
57	4	6	0.5	Germany	opposite	5	1	0	0	2	-0.489552119572065	0.227052629820088	1
57	4	6	0.5	Germany	opposite	6	1	0	0	2	-0.489552119572065	0.665135242605489	1
57	4	6	0.5	Germany	opposite	7	0	1	0	2	-0.489552119572065	1.10321785539089	0
57	4	6	0.5	Germany	opposite	8	1	0	0	2	-0.489552119572065	1.54130046817629	1
57	2	6	0.5	Germany	same	1	0	0	1	2	-0.489552119572065	-1.52527782132152	1
57	2	6	0.5	Germany	same	2	0	0	1	2	-0.489552119572065	-1.08719520853612	1
57	2	6	0.5	Germany	same	3	0	0	1	2	-0.489552119572065	-0.649112595750715	1
57	2	6	0.5	Germany	same	4	0	0	1	2	-0.489552119572065	-0.211029982965314	1
57	2	6	0.5	Germany	same	5	0	0	1	2	-0.489552119572065	0.227052629820088	1
57	2	6	0.5	Germany	same	6	0	0	1	2	-0.489552119572065	0.665135242605489	1
57	2	6	0.5	Germany	same	7	0	0	1	2	-0.489552119572065	1.10321785539089	1
57	2	6	0.5	Germany	same	8	0	0	1	2	-0.489552119572065	1.54130046817629	1
58	2	5	0.5	Germany	same	1	0	0	1	1	-1.1203428391586	-1.52527782132152	1
58	2	5	0.5	Germany	same	2	0	0	1	1	-1.1203428391586	-1.08719520853612	1
58	2	5	0.5	Germany	same	3	0	0	1	1	-1.1203428391586	-0.649112595750715	1
58	2	5	0.5	Germany	same	4	0	0	1	1	-1.1203428391586	-0.211029982965314	1
58	2	5	0.5	Germany	same	5	0	0	1	1	-1.1203428391586	0.227052629820088	1
58	2	5	0.5	Germany	same	6	0	0	1	1	-1.1203428391586	0.665135242605489	1
58	2	5	0.5	Germany	same	7	0	0	1	1	-1.1203428391586	1.10321785539089	1
58	2	5	0.5	Germany	same	8	0	0	1	1	-1.1203428391586	1.54130046817629	1
58	4	5	0.5	Germany	opposite	1	0	0	1	1	-1.1203428391586	-1.52527782132152	0
58	4	5	0.5	Germany	opposite	2	0	0	1	1	-1.1203428391586	-1.08719520853612	0
58	4	5	0.5	Germany	opposite	3	0	0	1	1	-1.1203428391586	-0.649112595750715	0
58	4	5	0.5	Germany	opposite	4	0	0	1	1	-1.1203428391586	-0.211029982965314	0
58	4	5	0.5	Germany	opposite	5	1	0	0	1	-1.1203428391586	0.227052629820088	1
58	4	5	0.5	Germany	opposite	6	1	0	0	1	-1.1203428391586	0.665135242605489	1
58	4	5	0.5	Germany	opposite	7	0	0	1	1	-1.1203428391586	1.10321785539089	0
58	4	5	0.5	Germany	opposite	8	1	0	0	1	-1.1203428391586	1.54130046817629	1
59	4	6	-0.5	Germany	opposite	1	0	0	1	2	-0.489552119572065	-1.52527782132152	0
59	4	6	-0.5	Germany	opposite	2	0	0	1	2	-0.489552119572065	-1.08719520853612	0
59	4	6	-0.5	Germany	opposite	3	0	0	1	2	-0.489552119572065	-0.649112595750715	0
59	4	6	-0.5	Germany	opposite	4	0	1	0	2	-0.489552119572065	-0.211029982965314	0
59	4	6	-0.5	Germany	opposite	5	0	0	1	2	-0.489552119572065	0.227052629820088	0
59	4	6	-0.5	Germany	opposite	6	1	0	0	2	-0.489552119572065	0.665135242605489	1
59	4	6	-0.5	Germany	opposite	7	0	0	1	2	-0.489552119572065	1.10321785539089	0
59	4	6	-0.5	Germany	opposite	8	0	0	1	2	-0.489552119572065	1.54130046817629	0
59	2	6	-0.5	Germany	same	1	0	1	0	2	-0.489552119572065	-1.52527782132152	1
59	2	6	-0.5	Germany	same	2	0	0	1	2	-0.489552119572065	-1.08719520853612	1
59	2	6	-0.5	Germany	same	3	0	0	1	2	-0.489552119572065	-0.649112595750715	1
59	2	6	-0.5	Germany	same	4	0	0	1	2	-0.489552119572065	-0.211029982965314	1
59	2	6	-0.5	Germany	same	5	1	0	0	2	-0.489552119572065	0.227052629820088	0
59	2	6	-0.5	Germany	same	6	0	1	0	2	-0.489552119572065	0.665135242605489	1
59	2	6	-0.5	Germany	same	7	0	1	0	2	-0.489552119572065	1.10321785539089	1
59	2	6	-0.5	Germany	same	8	0	0	1	2	-0.489552119572065	1.54130046817629	1
60	2	5	-0.5	Germany	same	1	1	0	0	1	-1.1203428391586	-1.52527782132152	0
60	2	5	-0.5	Germany	same	2	0	1	0	1	-1.1203428391586	-1.08719520853612	1
60	2	5	-0.5	Germany	same	3	1	0	0	1	-1.1203428391586	-0.649112595750715	0
60	2	5	-0.5	Germany	same	4	0	0	1	1	-1.1203428391586	-0.211029982965314	1
60	2	5	-0.5	Germany	same	5	0	0	1	1	-1.1203428391586	0.227052629820088	1
60	2	5	-0.5	Germany	same	6	0	0	1	1	-1.1203428391586	0.665135242605489	1
60	2	5	-0.5	Germany	same	7	0	0	1	1	-1.1203428391586	1.10321785539089	1
60	2	5	-0.5	Germany	same	8	0	0	1	1	-1.1203428391586	1.54130046817629	1
60	4	5	-0.5	Germany	opposite	1	0	0	1	1	-1.1203428391586	-1.52527782132152	0
60	4	5	-0.5	Germany	opposite	2	1	0	0	1	-1.1203428391586	-1.08719520853612	1
60	4	5	-0.5	Germany	opposite	3	0	1	0	1	-1.1203428391586	-0.649112595750715	0
60	4	5	-0.5	Germany	opposite	4	0	1	0	1	-1.1203428391586	-0.211029982965314	0
60	4	5	-0.5	Germany	opposite	5	1	0	0	1	-1.1203428391586	0.227052629820088	1
60	4	5	-0.5	Germany	opposite	6	1	0	0	1	-1.1203428391586	0.665135242605489	1
60	4	5	-0.5	Germany	opposite	7	1	0	0	1	-1.1203428391586	1.10321785539089	1
60	4	5	-0.5	Germany	opposite	8	1	0	0	1	-1.1203428391586	1.54130046817629	1
61	4	6	-0.5	Germany	opposite	1	1	0	0	2	-0.489552119572065	-1.52527782132152	1
61	4	6	-0.5	Germany	opposite	2	1	0	0	2	-0.489552119572065	-1.08719520853612	1
61	4	6	-0.5	Germany	opposite	3	1	0	0	2	-0.489552119572065	-0.649112595750715	1
61	4	6	-0.5	Germany	opposite	4	1	0	0	2	-0.489552119572065	-0.211029982965314	1
61	4	6	-0.5	Germany	opposite	5	1	0	0	2	-0.489552119572065	0.227052629820088	1
61	4	6	-0.5	Germany	opposite	6	1	0	0	2	-0.489552119572065	0.665135242605489	1
61	4	6	-0.5	Germany	opposite	7	1	0	0	2	-0.489552119572065	1.10321785539089	1
61	4	6	-0.5	Germany	opposite	8	1	0	0	2	-0.489552119572065	1.54130046817629	1
61	2	6	-0.5	Germany	same	1	1	0	0	2	-0.489552119572065	-1.52527782132152	0
61	2	6	-0.5	Germany	same	2	0	0	1	2	-0.489552119572065	-1.08719520853612	1
61	2	6	-0.5	Germany	same	3	1	0	0	2	-0.489552119572065	-0.649112595750715	0
61	2	6	-0.5	Germany	same	4	0	1	0	2	-0.489552119572065	-0.211029982965314	1
61	2	6	-0.5	Germany	same	5	0	1	0	2	-0.489552119572065	0.227052629820088	1
61	2	6	-0.5	Germany	same	6	0	1	0	2	-0.489552119572065	0.665135242605489	1
61	2	6	-0.5	Germany	same	7	0	1	0	2	-0.489552119572065	1.10321785539089	1
61	2	6	-0.5	Germany	same	8	0	1	0	2	-0.489552119572065	1.54130046817629	1
62	4	6	-0.5	Germany	same	1	0	0	1	1	-0.489552119572065	-1.52527782132152	1
62	4	6	-0.5	Germany	same	2	0	0	1	1	-0.489552119572065	-1.08719520853612	1
62	4	6	-0.5	Germany	same	3	0	0	1	1	-0.489552119572065	-0.649112595750715	1
62	4	6	-0.5	Germany	same	4	0	0	1	1	-0.489552119572065	-0.211029982965314	1
62	4	6	-0.5	Germany	same	5	0	0	1	1	-0.489552119572065	0.227052629820088	1
62	4	6	-0.5	Germany	same	6	0	0	1	1	-0.489552119572065	0.665135242605489	1
62	4	6	-0.5	Germany	same	7	0	0	1	1	-0.489552119572065	1.10321785539089	1
62	4	6	-0.5	Germany	same	8	0	0	1	1	-0.489552119572065	1.54130046817629	1
62	2	6	-0.5	Germany	opposite	1	0	0	1	1	-0.489552119572065	-1.52527782132152	0
62	2	6	-0.5	Germany	opposite	2	0	0	1	1	-0.489552119572065	-1.08719520853612	0
62	2	6	-0.5	Germany	opposite	3	0	0	1	1	-0.489552119572065	-0.649112595750715	0
62	2	6	-0.5	Germany	opposite	4	1	0	0	1	-0.489552119572065	-0.211029982965314	1
62	2	6	-0.5	Germany	opposite	5	0	0	1	1	-0.489552119572065	0.227052629820088	0
62	2	6	-0.5	Germany	opposite	6	0	0	1	1	-0.489552119572065	0.665135242605489	0
62	2	6	-0.5	Germany	opposite	7	0	0	1	1	-0.489552119572065	1.10321785539089	0
62	2	6	-0.5	Germany	opposite	8	0	0	1	1	-0.489552119572065	1.54130046817629	0
63	2	6	0.5	Germany	opposite	1	1	0	0	2	-0.489552119572065	-1.52527782132152	1
63	2	6	0.5	Germany	opposite	2	0	0	1	2	-0.489552119572065	-1.08719520853612	0
63	2	6	0.5	Germany	opposite	3	1	0	0	2	-0.489552119572065	-0.649112595750715	1
63	2	6	0.5	Germany	opposite	4	0	0	1	2	-0.489552119572065	-0.211029982965314	0
63	2	6	0.5	Germany	opposite	5	1	0	0	2	-0.489552119572065	0.227052629820088	1
63	2	6	0.5	Germany	opposite	6	1	0	0	2	-0.489552119572065	0.665135242605489	1
63	2	6	0.5	Germany	opposite	7	0	1	0	2	-0.489552119572065	1.10321785539089	0
63	2	6	0.5	Germany	opposite	8	0	0	1	2	-0.489552119572065	1.54130046817629	0
63	4	6	0.5	Germany	same	1	0	0	1	2	-0.489552119572065	-1.52527782132152	1
63	4	6	0.5	Germany	same	2	0	0	1	2	-0.489552119572065	-1.08719520853612	1
63	4	6	0.5	Germany	same	3	0	0	1	2	-0.489552119572065	-0.649112595750715	1
63	4	6	0.5	Germany	same	4	0	0	1	2	-0.489552119572065	-0.211029982965314	1
63	4	6	0.5	Germany	same	5	0	0	1	2	-0.489552119572065	0.227052629820088	1
63	4	6	0.5	Germany	same	6	0	0	1	2	-0.489552119572065	0.665135242605489	1
63	4	6	0.5	Germany	same	7	0	0	1	2	-0.489552119572065	1.10321785539089	1
63	4	6	0.5	Germany	same	8	0	0	1	2	-0.489552119572065	1.54130046817629	1
64	4	6	0.5	Germany	opposite	1	0	1	0	2	-0.489552119572065	-1.52527782132152	0
64	4	6	0.5	Germany	opposite	2	1	0	0	2	-0.489552119572065	-1.08719520853612	1
64	4	6	0.5	Germany	opposite	3	1	0	0	2	-0.489552119572065	-0.649112595750715	1
64	4	6	0.5	Germany	opposite	4	1	0	0	2	-0.489552119572065	-0.211029982965314	1
64	4	6	0.5	Germany	opposite	5	0	1	0	2	-0.489552119572065	0.227052629820088	0
64	4	6	0.5	Germany	opposite	6	0	1	0	2	-0.489552119572065	0.665135242605489	0
64	4	6	0.5	Germany	opposite	7	0	1	0	2	-0.489552119572065	1.10321785539089	0
64	4	6	0.5	Germany	opposite	8	1	0	0	2	-0.489552119572065	1.54130046817629	1
64	2	6	0.5	Germany	same	1	0	1	0	2	-0.489552119572065	-1.52527782132152	1
64	2	6	0.5	Germany	same	2	0	1	0	2	-0.489552119572065	-1.08719520853612	1
64	2	6	0.5	Germany	same	3	1	0	0	2	-0.489552119572065	-0.649112595750715	0
64	2	6	0.5	Germany	same	4	0	0	1	2	-0.489552119572065	-0.211029982965314	1
64	2	6	0.5	Germany	same	5	0	0	1	2	-0.489552119572065	0.227052629820088	1
64	2	6	0.5	Germany	same	6	0	0	1	2	-0.489552119572065	0.665135242605489	1
64	2	6	0.5	Germany	same	7	0	0	1	2	-0.489552119572065	1.10321785539089	1
64	2	6	0.5	Germany	same	8	0	0	1	2	-0.489552119572065	1.54130046817629	1
65	2	6	-0.5	Germany	same	1	1	0	0	1	-0.489552119572065	-1.52527782132152	0
65	2	6	-0.5	Germany	same	2	0	0	1	1	-0.489552119572065	-1.08719520853612	1
65	2	6	-0.5	Germany	same	3	0	0	1	1	-0.489552119572065	-0.649112595750715	1
65	2	6	-0.5	Germany	same	4	0	0	1	1	-0.489552119572065	-0.211029982965314	1
65	2	6	-0.5	Germany	same	5	0	1	0	1	-0.489552119572065	0.227052629820088	1
65	2	6	-0.5	Germany	same	6	0	0	1	1	-0.489552119572065	0.665135242605489	1
65	2	6	-0.5	Germany	same	7	0	0	1	1	-0.489552119572065	1.10321785539089	1
65	2	6	-0.5	Germany	same	8	0	0	1	1	-0.489552119572065	1.54130046817629	1
65	4	6	-0.5	Germany	opposite	1	0	0	1	1	-0.489552119572065	-1.52527782132152	0
65	4	6	-0.5	Germany	opposite	2	0	1	0	1	-0.489552119572065	-1.08719520853612	0
65	4	6	-0.5	Germany	opposite	3	1	0	0	1	-0.489552119572065	-0.649112595750715	1
65	4	6	-0.5	Germany	opposite	4	0	0	1	1	-0.489552119572065	-0.211029982965314	0
65	4	6	-0.5	Germany	opposite	5	1	0	0	1	-0.489552119572065	0.227052629820088	1
65	4	6	-0.5	Germany	opposite	6	1	0	0	1	-0.489552119572065	0.665135242605489	1
65	4	6	-0.5	Germany	opposite	7	1	0	0	1	-0.489552119572065	1.10321785539089	1
66	4	6	0.5	Germany	same	1	1	0	0	1	-0.489552119572065	-1.52527782132152	0
66	4	6	0.5	Germany	same	2	0	0	1	1	-0.489552119572065	-1.08719520853612	1
66	4	6	0.5	Germany	same	3	1	0	0	1	-0.489552119572065	-0.649112595750715	0
66	4	6	0.5	Germany	same	4	0	0	1	1	-0.489552119572065	-0.211029982965314	1
66	4	6	0.5	Germany	same	5	0	0	1	1	-0.489552119572065	0.227052629820088	1
66	4	6	0.5	Germany	same	6	0	0	1	1	-0.489552119572065	0.665135242605489	1
66	4	6	0.5	Germany	same	7	0	0	1	1	-0.489552119572065	1.10321785539089	1
66	4	6	0.5	Germany	same	8	1	0	0	1	-0.489552119572065	1.54130046817629	0
66	2	6	0.5	Germany	opposite	1	1	0	0	1	-0.489552119572065	-1.52527782132152	1
66	2	6	0.5	Germany	opposite	2	1	0	0	1	-0.489552119572065	-1.08719520853612	1
66	2	6	0.5	Germany	opposite	3	0	0	1	1	-0.489552119572065	-0.649112595750715	0
66	2	6	0.5	Germany	opposite	4	0	1	0	1	-0.489552119572065	-0.211029982965314	0
66	2	6	0.5	Germany	opposite	5	1	0	0	1	-0.489552119572065	0.227052629820088	1
66	2	6	0.5	Germany	opposite	6	0	0	1	1	-0.489552119572065	0.665135242605489	0
66	2	6	0.5	Germany	opposite	7	1	0	0	1	-0.489552119572065	1.10321785539089	1
66	2	6	0.5	Germany	opposite	8	1	0	0	1	-0.489552119572065	1.54130046817629	1
67	4	6	-0.5	Germany	same	1	1	0	0	1	-0.489552119572065	-1.52527782132152	0
67	4	6	-0.5	Germany	same	2	0	0	1	1	-0.489552119572065	-1.08719520853612	1
67	4	6	-0.5	Germany	same	3	1	0	0	1	-0.489552119572065	-0.649112595750715	0
67	4	6	-0.5	Germany	same	4	0	0	1	1	-0.489552119572065	-0.211029982965314	1
67	4	6	-0.5	Germany	same	5	0	0	1	1	-0.489552119572065	0.227052629820088	1
67	4	6	-0.5	Germany	same	6	0	0	1	1	-0.489552119572065	0.665135242605489	1
67	4	6	-0.5	Germany	same	7	0	0	1	1	-0.489552119572065	1.10321785539089	1
67	4	6	-0.5	Germany	same	8	0	0	1	1	-0.489552119572065	1.54130046817629	1
67	2	6	-0.5	Germany	opposite	1	1	0	0	1	-0.489552119572065	-1.52527782132152	1
67	2	6	-0.5	Germany	opposite	2	1	0	0	1	-0.489552119572065	-1.08719520853612	1
67	2	6	-0.5	Germany	opposite	3	1	0	0	1	-0.489552119572065	-0.649112595750715	1
67	2	6	-0.5	Germany	opposite	4	0	0	1	1	-0.489552119572065	-0.211029982965314	0
67	2	6	-0.5	Germany	opposite	5	1	0	0	1	-0.489552119572065	0.227052629820088	1
67	2	6	-0.5	Germany	opposite	6	1	0	0	1	-0.489552119572065	0.665135242605489	1
67	2	6	-0.5	Germany	opposite	7	0	0	1	1	-0.489552119572065	1.10321785539089	0
67	2	6	-0.5	Germany	opposite	8	1	0	0	1	-0.489552119572065	1.54130046817629	1
68	4	6	0.5	Germany	same	1	0	1	0	1	-0.489552119572065	-1.52527782132152	1
68	4	6	0.5	Germany	same	2	0	0	1	1	-0.489552119572065	-1.08719520853612	1
68	4	6	0.5	Germany	same	3	0	0	1	1	-0.489552119572065	-0.649112595750715	1
68	4	6	0.5	Germany	same	4	0	0	1	1	-0.489552119572065	-0.211029982965314	1
68	4	6	0.5	Germany	same	5	0	0	1	1	-0.489552119572065	0.227052629820088	1
68	4	6	0.5	Germany	same	6	0	1	0	1	-0.489552119572065	0.665135242605489	1
68	4	6	0.5	Germany	same	7	1	0	0	1	-0.489552119572065	1.10321785539089	0
68	4	6	0.5	Germany	same	8	0	1	0	1	-0.489552119572065	1.54130046817629	1
68	2	6	0.5	Germany	opposite	1	0	0	1	1	-0.489552119572065	-1.52527782132152	0
68	2	6	0.5	Germany	opposite	2	0	0	1	1	-0.489552119572065	-1.08719520853612	0
68	2	6	0.5	Germany	opposite	3	0	1	0	1	-0.489552119572065	-0.649112595750715	0
68	2	6	0.5	Germany	opposite	4	0	1	0	1	-0.489552119572065	-0.211029982965314	0
68	2	6	0.5	Germany	opposite	5	1	0	0	1	-0.489552119572065	0.227052629820088	1
68	2	6	0.5	Germany	opposite	6	1	0	0	1	-0.489552119572065	0.665135242605489	1
68	2	6	0.5	Germany	opposite	7	1	0	0	1	-0.489552119572065	1.10321785539089	1
68	2	6	0.5	Germany	opposite	8	1	0	0	1	-0.489552119572065	1.54130046817629	1
69	4	6	0.5	Germany	opposite	1	0	0	1	2	-0.489552119572065	-1.52527782132152	0
69	4	6	0.5	Germany	opposite	2	1	0	0	2	-0.489552119572065	-1.08719520853612	1
69	4	6	0.5	Germany	opposite	3	1	0	0	2	-0.489552119572065	-0.649112595750715	1
69	4	6	0.5	Germany	opposite	4	0	0	1	2	-0.489552119572065	-0.211029982965314	0
69	4	6	0.5	Germany	opposite	5	0	1	0	2	-0.489552119572065	0.227052629820088	0
69	4	6	0.5	Germany	opposite	6	1	0	0	2	-0.489552119572065	0.665135242605489	1
69	4	6	0.5	Germany	opposite	7	0	0	1	2	-0.489552119572065	1.10321785539089	0
69	4	6	0.5	Germany	opposite	8	0	0	1	2	-0.489552119572065	1.54130046817629	0
69	2	6	0.5	Germany	same	1	0	0	1	2	-0.489552119572065	-1.52527782132152	1
69	2	6	0.5	Germany	same	2	0	0	1	2	-0.489552119572065	-1.08719520853612	1
69	2	6	0.5	Germany	same	3	0	0	1	2	-0.489552119572065	-0.649112595750715	1
69	2	6	0.5	Germany	same	4	0	0	1	2	-0.489552119572065	-0.211029982965314	1
69	2	6	0.5	Germany	same	5	0	0	1	2	-0.489552119572065	0.227052629820088	1
69	2	6	0.5	Germany	same	6	0	0	1	2	-0.489552119572065	0.665135242605489	1
69	2	6	0.5	Germany	same	7	0	0	1	2	-0.489552119572065	1.10321785539089	1
69	2	6	0.5	Germany	same	8	0	0	1	2	-0.489552119572065	1.54130046817629	1
70	2	5	0.5	Germany	opposite	1	1	0	0	2	-1.1203428391586	-1.52527782132152	1
70	2	5	0.5	Germany	opposite	2	1	0	0	2	-1.1203428391586	-1.08719520853612	1
70	2	5	0.5	Germany	opposite	3	0	1	0	2	-1.1203428391586	-0.649112595750715	0
70	2	5	0.5	Germany	opposite	4	1	0	0	2	-1.1203428391586	-0.211029982965314	1
70	2	5	0.5	Germany	opposite	5	0	1	0	2	-1.1203428391586	0.227052629820088	0
70	2	5	0.5	Germany	opposite	6	0	1	0	2	-1.1203428391586	0.665135242605489	0
70	2	5	0.5	Germany	opposite	7	0	1	0	2	-1.1203428391586	1.10321785539089	0
70	2	5	0.5	Germany	opposite	8	1	0	0	2	-1.1203428391586	1.54130046817629	1
70	4	5	0.5	Germany	same	1	0	0	1	2	-1.1203428391586	-1.52527782132152	1
70	4	5	0.5	Germany	same	2	0	0	1	2	-1.1203428391586	-1.08719520853612	1
70	4	5	0.5	Germany	same	3	0	0	1	2	-1.1203428391586	-0.649112595750715	1
70	4	5	0.5	Germany	same	4	0	0	1	2	-1.1203428391586	-0.211029982965314	1
70	4	5	0.5	Germany	same	5	0	0	1	2	-1.1203428391586	0.227052629820088	1
70	4	5	0.5	Germany	same	6	0	0	1	2	-1.1203428391586	0.665135242605489	1
70	4	5	0.5	Germany	same	7	0	0	1	2	-1.1203428391586	1.10321785539089	1
70	4	5	0.5	Germany	same	8	0	0	1	2	-1.1203428391586	1.54130046817629	1
71	2	6	0.5	Germany	same	1	1	0	0	1	-0.489552119572065	-1.52527782132152	0
71	2	6	0.5	Germany	same	2	0	0	1	1	-0.489552119572065	-1.08719520853612	1
71	2	6	0.5	Germany	same	3	0	0	1	1	-0.489552119572065	-0.649112595750715	1
71	2	6	0.5	Germany	same	4	0	1	0	1	-0.489552119572065	-0.211029982965314	1
71	2	6	0.5	Germany	same	5	0	0	1	1	-0.489552119572065	0.227052629820088	1
71	2	6	0.5	Germany	same	6	0	0	1	1	-0.489552119572065	0.665135242605489	1
71	2	6	0.5	Germany	same	7	0	0	1	1	-0.489552119572065	1.10321785539089	1
71	2	6	0.5	Germany	same	8	0	0	1	1	-0.489552119572065	1.54130046817629	1
71	4	6	0.5	Germany	opposite	1	1	0	0	1	-0.489552119572065	-1.52527782132152	1
71	4	6	0.5	Germany	opposite	2	1	0	0	1	-0.489552119572065	-1.08719520853612	1
71	4	6	0.5	Germany	opposite	3	1	0	0	1	-0.489552119572065	-0.649112595750715	1
71	4	6	0.5	Germany	opposite	4	0	0	1	1	-0.489552119572065	-0.211029982965314	0
71	4	6	0.5	Germany	opposite	5	1	0	0	1	-0.489552119572065	0.227052629820088	1
71	4	6	0.5	Germany	opposite	6	1	0	0	1	-0.489552119572065	0.665135242605489	1
71	4	6	0.5	Germany	opposite	7	1	0	0	1	-0.489552119572065	1.10321785539089	1
71	4	6	0.5	Germany	opposite	8	1	0	0	1	-0.489552119572065	1.54130046817629	1
