# Supplementary material for: Understanding others’ preferences: A comparison across primate species and human societies
Source: PLoS One. 2024 Jan 17;19(1):e0295221. doi: 10.1371/journal.pone.0295221 (PMC10793897; doi:10.1371/journal.pone.0295221)
Supplement: S3 File — (CSV) [file pone.0295221.s003.csv]

Individual_ID	Competitor_ID	Age	Sex	Culture	Condition	Trial	Good_Cup	Bad_Cup	Neutral_Cup	z.Age	z.Trial	Correct_Choice
Vizuri	0	15	0.5	Gorilla	same	1	1	0	0	0.133503527471129	-15.651.314.205.639	0
Vizuri	0	15	0.5	Gorilla	same	2	1	0	0	0.133503527471129	-121.732.443.821.636	0
Vizuri	0	15	0.5	Gorilla	same	3	1	0	0	0.133503527471129	-0.869517455868832	0
Vizuri	0	15	0.5	Gorilla	same	4	1	0	0	0.133503527471129	-0.521710473521299	0
Vizuri	0	15	0.5	Gorilla	same	5	1	0	0	0.133503527471129	-0.173903491173766	0
Vizuri	0	15	0.5	Gorilla	same	6	1	0	0	0.133503527471129	0.173903491173766	0
Vizuri	0	15	0.5	Gorilla	same	7	1	0	0	0.133503527471129	0.521710473521299	0
Vizuri	0	15	0.5	Gorilla	same	8	1	0	0	0.133503527471129	0.869517455868832	0
Vizuri	0	15	0.5	Gorilla	same	9	1	0	0	0.133503527471129	121.732.443.821.636	0
Vizuri	0	15	0.5	Gorilla	same	10	1	0	0	0.133503527471129	15.651.314.205.639	0
Vizuri	1	15	0.5	Gorilla	opposite	1	1	0	0	0.133503527471129	-15.651.314.205.639	1
Vizuri	1	15	0.5	Gorilla	opposite	2	1	0	0	0.133503527471129	-121.732.443.821.636	1
Vizuri	1	15	0.5	Gorilla	opposite	3	1	0	0	0.133503527471129	-0.869517455868832	1
Vizuri	1	15	0.5	Gorilla	opposite	4	1	0	0	0.133503527471129	-0.521710473521299	1
Vizuri	1	15	0.5	Gorilla	opposite	5	1	0	0	0.133503527471129	-0.173903491173766	1
Vizuri	1	15	0.5	Gorilla	opposite	6	1	0	0	0.133503527471129	0.173903491173766	1
Vizuri	1	15	0.5	Gorilla	opposite	7	1	0	0	0.133503527471129	0.521710473521299	1
Vizuri	1	15	0.5	Gorilla	opposite	8	1	0	0	0.133503527471129	0.869517455868832	1
Vizuri	1	15	0.5	Gorilla	opposite	9	1	0	0	0.133503527471129	121.732.443.821.636	1
Vizuri	1	15	0.5	Gorilla	opposite	10	1	0	0	0.133503527471129	15.651.314.205.639	1
Mapema	0	14	-0.5	Gorilla	same	1	1	0	0	-0.0421590086750935	-15.651.314.205.639	0
Mapema	0	14	-0.5	Gorilla	same	2	1	0	0	-0.0421590086750935	-121.732.443.821.636	0
Mapema	0	14	-0.5	Gorilla	same	3	1	0	0	-0.0421590086750935	-0.869517455868832	0
Mapema	0	14	-0.5	Gorilla	same	4	1	0	0	-0.0421590086750935	-0.521710473521299	0
Mapema	0	14	-0.5	Gorilla	same	5	1	0	0	-0.0421590086750935	-0.173903491173766	0
Mapema	0	14	-0.5	Gorilla	same	6	1	0	0	-0.0421590086750935	0.173903491173766	0
Mapema	0	14	-0.5	Gorilla	same	7	1	0	0	-0.0421590086750935	0.521710473521299	0
Mapema	0	14	-0.5	Gorilla	same	8	1	0	0	-0.0421590086750935	0.869517455868832	0
Mapema	0	14	-0.5	Gorilla	same	9	1	0	0	-0.0421590086750935	121.732.443.821.636	0
Mapema	0	14	-0.5	Gorilla	same	10	0	0	1	-0.0421590086750935	15.651.314.205.639	1
Mapema	1	14	-0.5	Gorilla	opposite	1	0	0	1	-0.0421590086750935	-15.651.314.205.639	0
Mapema	1	14	-0.5	Gorilla	opposite	2	0	0	1	-0.0421590086750935	-121.732.443.821.636	0
Mapema	1	14	-0.5	Gorilla	opposite	3	1	0	0	-0.0421590086750935	-0.869517455868832	1
Mapema	1	14	-0.5	Gorilla	opposite	4	1	0	0	-0.0421590086750935	-0.521710473521299	1
Mapema	1	14	-0.5	Gorilla	opposite	5	1	0	0	-0.0421590086750935	-0.173903491173766	1
Mapema	1	14	-0.5	Gorilla	opposite	6	0	1	0	-0.0421590086750935	0.173903491173766	0
Mapema	1	14	-0.5	Gorilla	opposite	7	1	0	0	-0.0421590086750935	0.521710473521299	1
Mapema	1	14	-0.5	Gorilla	opposite	8	1	0	0	-0.0421590086750935	0.869517455868832	1
Mapema	1	14	-0.5	Gorilla	opposite	9	1	0	0	-0.0421590086750935	121.732.443.821.636	1
Mapema	1	14	-0.5	Gorilla	opposite	10	1	0	0	-0.0421590086750935	15.651.314.205.639	1
Momo	0	28	0.5	Gorilla	opposite	1	1	0	0	241.711.649.737.203	-15.651.314.205.639	1
Momo	0	28	0.5	Gorilla	opposite	2	1	0	0	241.711.649.737.203	-121.732.443.821.636	1
Momo	0	28	0.5	Gorilla	opposite	3	0	1	0	241.711.649.737.203	-0.869517455868832	0
Momo	0	28	0.5	Gorilla	opposite	4	1	0	0	241.711.649.737.203	-0.521710473521299	1
Momo	0	28	0.5	Gorilla	opposite	5	1	0	0	241.711.649.737.203	-0.173903491173766	1
Momo	0	28	0.5	Gorilla	opposite	6	1	0	0	241.711.649.737.203	0.173903491173766	1
Momo	0	28	0.5	Gorilla	opposite	7	1	0	0	241.711.649.737.203	0.521710473521299	1
Momo	0	28	0.5	Gorilla	opposite	8	1	0	0	241.711.649.737.203	0.869517455868832	1
Momo	0	28	0.5	Gorilla	opposite	9	1	0	0	241.711.649.737.203	121.732.443.821.636	1
Momo	0	28	0.5	Gorilla	opposite	10	1	0	0	241.711.649.737.203	15.651.314.205.639	1
Momo	1	28	0.5	Gorilla	same	1	1	0	0	241.711.649.737.203	-15.651.314.205.639	0
Momo	1	28	0.5	Gorilla	same	2	1	0	0	241.711.649.737.203	-121.732.443.821.636	0
Momo	1	28	0.5	Gorilla	same	3	1	0	0	241.711.649.737.203	-0.869517455868832	0
Momo	1	28	0.5	Gorilla	same	4	0	1	0	241.711.649.737.203	-0.521710473521299	1
Momo	1	28	0.5	Gorilla	same	5	1	0	0	241.711.649.737.203	-0.173903491173766	0
Momo	1	28	0.5	Gorilla	same	6	1	0	0	241.711.649.737.203	0.173903491173766	0
Momo	1	28	0.5	Gorilla	same	7	1	0	0	241.711.649.737.203	0.521710473521299	0
Momo	1	28	0.5	Gorilla	same	8	0	1	0	241.711.649.737.203	0.869517455868832	1
Momo	1	28	0.5	Gorilla	same	9	1	0	0	241.711.649.737.203	121.732.443.821.636	0
Momo	1	28	0.5	Gorilla	same	10	1	0	0	241.711.649.737.203	15.651.314.205.639	0
Safiri	1	14	0.5	Gorilla	opposite	1	1	0	0	-0.0421590086750935	-15.651.314.205.639	1
Safiri	1	14	0.5	Gorilla	opposite	2	1	0	0	-0.0421590086750935	-121.732.443.821.636	1
Safiri	1	14	0.5	Gorilla	opposite	3	1	0	0	-0.0421590086750935	-0.869517455868832	1
Safiri	1	14	0.5	Gorilla	opposite	4	1	0	0	-0.0421590086750935	-0.521710473521299	1
Safiri	1	14	0.5	Gorilla	opposite	5	1	0	0	-0.0421590086750935	-0.173903491173766	1
Safiri	1	14	0.5	Gorilla	opposite	6	0	1	0	-0.0421590086750935	0.173903491173766	0
Safiri	1	14	0.5	Gorilla	opposite	7	0	1	0	-0.0421590086750935	0.521710473521299	0
Safiri	1	14	0.5	Gorilla	opposite	8	1	0	0	-0.0421590086750935	0.869517455868832	1
Safiri	1	14	0.5	Gorilla	opposite	9	1	0	0	-0.0421590086750935	121.732.443.821.636	1
Safiri	1	14	0.5	Gorilla	opposite	10	1	0	0	-0.0421590086750935	15.651.314.205.639	1
Safiri	0	14	0.5	Gorilla	same	1	1	0	0	-0.0421590086750935	-15.651.314.205.639	0
Safiri	0	14	0.5	Gorilla	same	2	1	0	0	-0.0421590086750935	-121.732.443.821.636	0
Safiri	0	14	0.5	Gorilla	same	3	1	0	0	-0.0421590086750935	-0.869517455868832	0
Safiri	0	14	0.5	Gorilla	same	4	1	0	0	-0.0421590086750935	-0.521710473521299	0
Safiri	0	14	0.5	Gorilla	same	5	1	0	0	-0.0421590086750935	-0.173903491173766	0
Safiri	0	14	0.5	Gorilla	same	6	1	0	0	-0.0421590086750935	0.173903491173766	0
Safiri	0	14	0.5	Gorilla	same	7	1	0	0	-0.0421590086750935	0.521710473521299	0
Safiri	0	14	0.5	Gorilla	same	8	1	0	0	-0.0421590086750935	0.869517455868832	0
Safiri	0	14	0.5	Gorilla	same	9	1	0	0	-0.0421590086750935	121.732.443.821.636	0
Safiri	0	14	0.5	Gorilla	same	10	1	0	0	-0.0421590086750935	15.651.314.205.639	0
Ulindi	0	18	0.5	Bonobo	same	1	1	0	0	0.660491135909798	-15.651.314.205.639	0
Ulindi	0	18	0.5	Bonobo	same	2	1	0	0	0.660491135909798	-121.732.443.821.636	0
Ulindi	0	18	0.5	Bonobo	same	3	1	0	0	0.660491135909798	-0.869517455868832	0
Ulindi	0	18	0.5	Bonobo	same	4	1	0	0	0.660491135909798	-0.521710473521299	0
Ulindi	0	18	0.5	Bonobo	same	5	1	0	0	0.660491135909798	-0.173903491173766	0
Ulindi	0	18	0.5	Bonobo	same	6	1	0	0	0.660491135909798	0.173903491173766	0
Ulindi	0	18	0.5	Bonobo	same	7	1	0	0	0.660491135909798	0.521710473521299	0
Ulindi	0	18	0.5	Bonobo	same	8	1	0	0	0.660491135909798	0.869517455868832	0
Ulindi	0	18	0.5	Bonobo	same	9	0	1	0	0.660491135909798	121.732.443.821.636	1
Ulindi	0	18	0.5	Bonobo	same	10	1	0	0	0.660491135909798	15.651.314.205.639	0
Ulindi	1	18	0.5	Bonobo	opposite	1	0	0	1	0.660491135909798	-15.651.314.205.639	0
Ulindi	1	18	0.5	Bonobo	opposite	2	0	0	1	0.660491135909798	-121.732.443.821.636	0
Ulindi	1	18	0.5	Bonobo	opposite	3	0	0	1	0.660491135909798	-0.869517455868832	0
Ulindi	1	18	0.5	Bonobo	opposite	4	0	0	1	0.660491135909798	-0.521710473521299	0
Ulindi	1	18	0.5	Bonobo	opposite	5	0	0	1	0.660491135909798	-0.173903491173766	0
Ulindi	1	18	0.5	Bonobo	opposite	6	0	0	1	0.660491135909798	0.173903491173766	0
Ulindi	1	18	0.5	Bonobo	opposite	7	0	1	0	0.660491135909798	0.521710473521299	0
Ulindi	1	18	0.5	Bonobo	opposite	8	0	0	1	0.660491135909798	0.869517455868832	0
Ulindi	1	18	0.5	Bonobo	opposite	9	0	0	1	0.660491135909798	121.732.443.821.636	0
Ulindi	1	18	0.5	Bonobo	opposite	10	1	0	0	0.660491135909798	15.651.314.205.639	1
Luiza	0	7	0.5	Bonobo	same	1	1	0	0	-127.179.676.169.865	-15.651.314.205.639	0
Luiza	0	7	0.5	Bonobo	same	2	1	0	0	-127.179.676.169.865	-121.732.443.821.636	0
Luiza	0	7	0.5	Bonobo	same	3	1	0	0	-127.179.676.169.865	-0.869517455868832	0
Luiza	0	7	0.5	Bonobo	same	4	0	1	0	-127.179.676.169.865	-0.521710473521299	1
Luiza	0	7	0.5	Bonobo	same	5	1	0	0	-127.179.676.169.865	-0.173903491173766	0
Luiza	0	7	0.5	Bonobo	same	6	1	0	0	-127.179.676.169.865	0.173903491173766	0
Luiza	0	7	0.5	Bonobo	same	7	1	0	0	-127.179.676.169.865	0.521710473521299	0
Luiza	0	7	0.5	Bonobo	same	8	1	0	0	-127.179.676.169.865	0.869517455868832	0
Luiza	0	7	0.5	Bonobo	same	9	1	0	0	-127.179.676.169.865	121.732.443.821.636	0
Luiza	0	7	0.5	Bonobo	same	10	1	0	0	-127.179.676.169.865	15.651.314.205.639	0
Luiza	1	7	0.5	Bonobo	opposite	1	0	0	1	-127.179.676.169.865	-15.651.314.205.639	0
Luiza	1	7	0.5	Bonobo	opposite	2	0	0	1	-127.179.676.169.865	-121.732.443.821.636	0
Luiza	1	7	0.5	Bonobo	opposite	3	1	0	0	-127.179.676.169.865	-0.869517455868832	1
Luiza	1	7	0.5	Bonobo	opposite	4	0	0	1	-127.179.676.169.865	-0.521710473521299	0
Luiza	1	7	0.5	Bonobo	opposite	5	0	0	1	-127.179.676.169.865	-0.173903491173766	0
Luiza	1	7	0.5	Bonobo	opposite	6	0	0	1	-127.179.676.169.865	0.173903491173766	0
Luiza	1	7	0.5	Bonobo	opposite	7	1	0	0	-127.179.676.169.865	0.521710473521299	1
Luiza	1	7	0.5	Bonobo	opposite	8	0	1	0	-127.179.676.169.865	0.869517455868832	0
Luiza	1	7	0.5	Bonobo	opposite	9	0	1	0	-127.179.676.169.865	121.732.443.821.636	0
Luiza	1	7	0.5	Bonobo	opposite	10	1	0	0	-127.179.676.169.865	15.651.314.205.639	1
Joey	0	29	-0.5	Bonobo	same	1	1	0	0	259.277.903.351.825	-15.651.314.205.639	0
Joey	0	29	-0.5	Bonobo	same	2	1	0	0	259.277.903.351.825	-121.732.443.821.636	0
Joey	0	29	-0.5	Bonobo	same	3	1	0	0	259.277.903.351.825	-0.869517455868832	0
Joey	0	29	-0.5	Bonobo	same	4	1	0	0	259.277.903.351.825	-0.521710473521299	0
Joey	0	29	-0.5	Bonobo	same	5	1	0	0	259.277.903.351.825	-0.173903491173766	0
Joey	0	29	-0.5	Bonobo	same	6	1	0	0	259.277.903.351.825	0.173903491173766	0
Joey	0	29	-0.5	Bonobo	same	7	1	0	0	259.277.903.351.825	0.521710473521299	0
Joey	0	29	-0.5	Bonobo	same	8	1	0	0	259.277.903.351.825	0.869517455868832	0
Joey	0	29	-0.5	Bonobo	same	9	1	0	0	259.277.903.351.825	121.732.443.821.636	0
Joey	0	29	-0.5	Bonobo	same	10	1	0	0	259.277.903.351.825	15.651.314.205.639	0
Joey	1	29	-0.5	Bonobo	opposite	1	1	0	0	259.277.903.351.825	-15.651.314.205.639	1
Joey	1	29	-0.5	Bonobo	opposite	2	0	0	1	259.277.903.351.825	-121.732.443.821.636	0
Joey	1	29	-0.5	Bonobo	opposite	3	1	0	0	259.277.903.351.825	-0.869517455868832	1
Joey	1	29	-0.5	Bonobo	opposite	4	1	0	0	259.277.903.351.825	-0.521710473521299	1
Joey	1	29	-0.5	Bonobo	opposite	5	1	0	0	259.277.903.351.825	-0.173903491173766	1
Joey	1	29	-0.5	Bonobo	opposite	6	1	0	0	259.277.903.351.825	0.173903491173766	1
Joey	1	29	-0.5	Bonobo	opposite	7	1	0	0	259.277.903.351.825	0.521710473521299	1
Joey	1	29	-0.5	Bonobo	opposite	8	1	0	0	259.277.903.351.825	0.869517455868832	1
Joey	1	29	-0.5	Bonobo	opposite	9	1	0	0	259.277.903.351.825	121.732.443.821.636	1
Joey	1	29	-0.5	Bonobo	opposite	10	1	0	0	259.277.903.351.825	15.651.314.205.639	1
Kila	1	11	0.5	Orangutan	opposite	1	1	0	0	-0.569146617113762	-15.651.314.205.639	1
Kila	1	11	0.5	Orangutan	opposite	2	1	0	0	-0.569146617113762	-121.732.443.821.636	1
Kila	1	11	0.5	Orangutan	opposite	3	1	0	0	-0.569146617113762	-0.869517455868832	1
Kila	1	11	0.5	Orangutan	opposite	4	1	0	0	-0.569146617113762	-0.521710473521299	1
Kila	1	11	0.5	Orangutan	opposite	5	1	0	0	-0.569146617113762	-0.173903491173766	1
Kila	1	11	0.5	Orangutan	opposite	6	1	0	0	-0.569146617113762	0.173903491173766	1
Kila	1	11	0.5	Orangutan	opposite	7	1	0	0	-0.569146617113762	0.521710473521299	1
Kila	1	11	0.5	Orangutan	opposite	8	1	0	0	-0.569146617113762	0.869517455868832	1
Kila	1	11	0.5	Orangutan	opposite	9	1	0	0	-0.569146617113762	121.732.443.821.636	1
Kila	1	11	0.5	Orangutan	opposite	10	1	0	0	-0.569146617113762	15.651.314.205.639	1
Kila	0	11	0.5	Orangutan	same	1	1	0	0	-0.569146617113762	-15.651.314.205.639	0
Kila	0	11	0.5	Orangutan	same	2	1	0	0	-0.569146617113762	-121.732.443.821.636	0
Kila	0	11	0.5	Orangutan	same	3	1	0	0	-0.569146617113762	-0.869517455868832	0
Kila	0	11	0.5	Orangutan	same	4	1	0	0	-0.569146617113762	-0.521710473521299	0
Kila	0	11	0.5	Orangutan	same	5	1	0	0	-0.569146617113762	-0.173903491173766	0
Kila	0	11	0.5	Orangutan	same	6	1	0	0	-0.569146617113762	0.173903491173766	0
Kila	0	11	0.5	Orangutan	same	7	1	0	0	-0.569146617113762	0.521710473521299	0
Kila	0	11	0.5	Orangutan	same	8	1	0	0	-0.569146617113762	0.869517455868832	0
Kila	0	11	0.5	Orangutan	same	9	1	0	0	-0.569146617113762	121.732.443.821.636	0
Kila	0	11	0.5	Orangutan	same	10	1	0	0	-0.569146617113762	15.651.314.205.639	0
Padana	1	14	0.5	Orangutan	opposite	1	1	0	0	-0.0421590086750935	-15.651.314.205.639	1
Padana	1	14	0.5	Orangutan	opposite	2	1	0	0	-0.0421590086750935	-121.732.443.821.636	1
Padana	1	14	0.5	Orangutan	opposite	3	1	0	0	-0.0421590086750935	-0.869517455868832	1
Padana	1	14	0.5	Orangutan	opposite	4	0	1	0	-0.0421590086750935	-0.521710473521299	0
Padana	1	14	0.5	Orangutan	opposite	5	1	0	0	-0.0421590086750935	-0.173903491173766	1
Padana	1	14	0.5	Orangutan	opposite	6	1	0	0	-0.0421590086750935	0.173903491173766	1
Padana	1	14	0.5	Orangutan	opposite	7	1	0	0	-0.0421590086750935	0.521710473521299	1
Padana	1	14	0.5	Orangutan	opposite	8	0	1	0	-0.0421590086750935	0.869517455868832	0
Padana	1	14	0.5	Orangutan	opposite	9	1	0	0	-0.0421590086750935	121.732.443.821.636	1
Padana	1	14	0.5	Orangutan	opposite	10	1	0	0	-0.0421590086750935	15.651.314.205.639	1
Padana	0	14	0.5	Orangutan	same	1	1	0	0	-0.0421590086750935	-15.651.314.205.639	0
Padana	0	14	0.5	Orangutan	same	2	1	0	0	-0.0421590086750935	-121.732.443.821.636	0
Padana	0	14	0.5	Orangutan	same	3	1	0	0	-0.0421590086750935	-0.869517455868832	0
Padana	0	14	0.5	Orangutan	same	4	1	0	0	-0.0421590086750935	-0.521710473521299	0
Padana	0	14	0.5	Orangutan	same	5	1	0	0	-0.0421590086750935	-0.173903491173766	0
Padana	0	14	0.5	Orangutan	same	6	1	0	0	-0.0421590086750935	0.173903491173766	0
Padana	0	14	0.5	Orangutan	same	7	1	0	0	-0.0421590086750935	0.521710473521299	0
Padana	0	14	0.5	Orangutan	same	8	1	0	0	-0.0421590086750935	0.869517455868832	0
Padana	0	14	0.5	Orangutan	same	9	1	0	0	-0.0421590086750935	121.732.443.821.636	0
Padana	0	14	0.5	Orangutan	same	10	1	0	0	-0.0421590086750935	15.651.314.205.639	0
Raja	1	8	0.5	Orangutan	same	1	1	0	0	-109.613.422.555.243	-15.651.314.205.639	0
Raja	1	8	0.5	Orangutan	same	2	1	0	0	-109.613.422.555.243	-121.732.443.821.636	0
Raja	1	8	0.5	Orangutan	same	3	1	0	0	-109.613.422.555.243	-0.869517455868832	0
Raja	1	8	0.5	Orangutan	same	4	1	0	0	-109.613.422.555.243	-0.521710473521299	0
Raja	1	8	0.5	Orangutan	same	5	1	0	0	-109.613.422.555.243	-0.173903491173766	0
Raja	1	8	0.5	Orangutan	same	6	1	0	0	-109.613.422.555.243	0.173903491173766	0
Raja	1	8	0.5	Orangutan	same	7	1	0	0	-109.613.422.555.243	0.521710473521299	0
Raja	1	8	0.5	Orangutan	same	8	1	0	0	-109.613.422.555.243	0.869517455868832	0
Raja	1	8	0.5	Orangutan	same	9	1	0	0	-109.613.422.555.243	121.732.443.821.636	0
Raja	1	8	0.5	Orangutan	same	10	1	0	0	-109.613.422.555.243	15.651.314.205.639	0
Raja	0	8	0.5	Orangutan	opposite	1	1	0	0	-109.613.422.555.243	-15.651.314.205.639	1
Raja	0	8	0.5	Orangutan	opposite	2	1	0	0	-109.613.422.555.243	-121.732.443.821.636	1
Raja	0	8	0.5	Orangutan	opposite	3	1	0	0	-109.613.422.555.243	-0.869517455868832	1
Raja	0	8	0.5	Orangutan	opposite	4	1	0	0	-109.613.422.555.243	-0.521710473521299	1
Raja	0	8	0.5	Orangutan	opposite	5	1	0	0	-109.613.422.555.243	-0.173903491173766	1
Raja	0	8	0.5	Orangutan	opposite	6	1	0	0	-109.613.422.555.243	0.173903491173766	1
Raja	0	8	0.5	Orangutan	opposite	7	1	0	0	-109.613.422.555.243	0.521710473521299	1
Raja	0	8	0.5	Orangutan	opposite	8	1	0	0	-109.613.422.555.243	0.869517455868832	1
Raja	0	8	0.5	Orangutan	opposite	9	1	0	0	-109.613.422.555.243	121.732.443.821.636	1
Raja	0	8	0.5	Orangutan	opposite	10	1	0	0	-109.613.422.555.243	15.651.314.205.639	1
Kibara	1	8	0.5	Gorilla	opposite	1	1	0	0	-109.613.422.555.243	-15.651.314.205.639	1
Kibara	1	8	0.5	Gorilla	opposite	2	0	0	1	-109.613.422.555.243	-121.732.443.821.636	0
Kibara	1	8	0.5	Gorilla	opposite	3	1	0	0	-109.613.422.555.243	-0.869517455868832	1
Kibara	1	8	0.5	Gorilla	opposite	4	1	0	0	-109.613.422.555.243	-0.521710473521299	1
Kibara	1	8	0.5	Gorilla	opposite	5	1	0	0	-109.613.422.555.243	-0.173903491173766	1
Kibara	1	8	0.5	Gorilla	opposite	6	1	0	0	-109.613.422.555.243	0.173903491173766	1
Kibara	1	8	0.5	Gorilla	opposite	7	1	0	0	-109.613.422.555.243	0.521710473521299	1
Kibara	1	8	0.5	Gorilla	opposite	8	1	0	0	-109.613.422.555.243	0.869517455868832	1
Kibara	1	8	0.5	Gorilla	opposite	9	1	0	0	-109.613.422.555.243	121.732.443.821.636	1
Kibara	1	8	0.5	Gorilla	opposite	10	1	0	0	-109.613.422.555.243	15.651.314.205.639	1
Kibara	0	8	0.5	Gorilla	same	1	1	0	0	-109.613.422.555.243	-15.651.314.205.639	0
Kibara	0	8	0.5	Gorilla	same	2	1	0	0	-109.613.422.555.243	-121.732.443.821.636	0
Kibara	0	8	0.5	Gorilla	same	3	1	0	0	-109.613.422.555.243	-0.869517455868832	0
Kibara	0	8	0.5	Gorilla	same	4	1	0	0	-109.613.422.555.243	-0.521710473521299	0
Kibara	0	8	0.5	Gorilla	same	5	1	0	0	-109.613.422.555.243	-0.173903491173766	0
Kibara	0	8	0.5	Gorilla	same	6	1	0	0	-109.613.422.555.243	0.173903491173766	0
Kibara	0	8	0.5	Gorilla	same	7	1	0	0	-109.613.422.555.243	0.521710473521299	0
Kibara	0	8	0.5	Gorilla	same	8	1	0	0	-109.613.422.555.243	0.869517455868832	0
Kibara	0	8	0.5	Gorilla	same	9	1	0	0	-109.613.422.555.243	121.732.443.821.636	0
Kibara	0	8	0.5	Gorilla	same	10	1	0	0	-109.613.422.555.243	15.651.314.205.639	0
Dokana	0	23	0.5	Orangutan	opposite	1	1	0	0	153.880.381.664.091	-15.651.314.205.639	1
Dokana	0	23	0.5	Orangutan	opposite	2	0	1	0	153.880.381.664.091	-121.732.443.821.636	0
Dokana	0	23	0.5	Orangutan	opposite	3	1	0	0	153.880.381.664.091	-0.869517455868832	1
Dokana	0	23	0.5	Orangutan	opposite	4	1	0	0	153.880.381.664.091	-0.521710473521299	1
Dokana	0	23	0.5	Orangutan	opposite	5	1	0	0	153.880.381.664.091	-0.173903491173766	1
Dokana	0	23	0.5	Orangutan	opposite	6	1	0	0	153.880.381.664.091	0.173903491173766	1
Dokana	0	23	0.5	Orangutan	opposite	7	1	0	0	153.880.381.664.091	0.521710473521299	1
Dokana	0	23	0.5	Orangutan	opposite	8	1	0	0	153.880.381.664.091	0.869517455868832	1
Dokana	0	23	0.5	Orangutan	opposite	9	1	0	0	153.880.381.664.091	121.732.443.821.636	1
Dokana	0	23	0.5	Orangutan	opposite	10	1	0	0	153.880.381.664.091	15.651.314.205.639	1
Dokana	1	23	0.5	Orangutan	same	1	0	1	0	153.880.381.664.091	-15.651.314.205.639	1
Dokana	1	23	0.5	Orangutan	same	2	1	0	0	153.880.381.664.091	-121.732.443.821.636	0
Dokana	1	23	0.5	Orangutan	same	3	1	0	0	153.880.381.664.091	-0.869517455868832	0
Dokana	1	23	0.5	Orangutan	same	4	1	0	0	153.880.381.664.091	-0.521710473521299	0
Dokana	1	23	0.5	Orangutan	same	5	1	0	0	153.880.381.664.091	-0.173903491173766	0
Dokana	1	23	0.5	Orangutan	same	6	1	0	0	153.880.381.664.091	0.173903491173766	0
Dokana	1	23	0.5	Orangutan	same	7	1	0	0	153.880.381.664.091	0.521710473521299	0
Dokana	1	23	0.5	Orangutan	same	8	1	0	0	153.880.381.664.091	0.869517455868832	0
Dokana	1	23	0.5	Orangutan	same	9	1	0	0	153.880.381.664.091	121.732.443.821.636	0
Dokana	1	23	0.5	Orangutan	same	10	1	0	0	153.880.381.664.091	15.651.314.205.639	0
Pini	0	23	0.5	Orangutan	same	1	1	0	0	153.880.381.664.091	-15.651.314.205.639	0
Pini	0	23	0.5	Orangutan	same	2	0	1	0	153.880.381.664.091	-121.732.443.821.636	1
Pini	0	23	0.5	Orangutan	same	3	0	1	0	153.880.381.664.091	-0.869517455868832	1
Pini	0	23	0.5	Orangutan	same	4	0	1	0	153.880.381.664.091	-0.521710473521299	1
Pini	0	23	0.5	Orangutan	same	5	0	1	0	153.880.381.664.091	-0.173903491173766	1
Pini	0	23	0.5	Orangutan	same	6	0	1	0	153.880.381.664.091	0.173903491173766	1
Pini	0	23	0.5	Orangutan	same	7	1	0	0	153.880.381.664.091	0.521710473521299	0
Pini	0	23	0.5	Orangutan	same	8	0	1	0	153.880.381.664.091	0.869517455868832	1
Pini	0	23	0.5	Orangutan	same	9	1	0	0	153.880.381.664.091	121.732.443.821.636	0
Pini	0	23	0.5	Orangutan	same	10	1	0	0	153.880.381.664.091	15.651.314.205.639	0
Pini	1	23	0.5	Orangutan	opposite	1	1	0	0	153.880.381.664.091	-15.651.314.205.639	1
Pini	1	23	0.5	Orangutan	opposite	2	1	0	0	153.880.381.664.091	-121.732.443.821.636	1
Pini	1	23	0.5	Orangutan	opposite	3	1	0	0	153.880.381.664.091	-0.869517455868832	1
Pini	1	23	0.5	Orangutan	opposite	4	1	0	0	153.880.381.664.091	-0.521710473521299	1
Pini	1	23	0.5	Orangutan	opposite	5	1	0	0	153.880.381.664.091	-0.173903491173766	1
Pini	1	23	0.5	Orangutan	opposite	6	1	0	0	153.880.381.664.091	0.173903491173766	1
Pini	1	23	0.5	Orangutan	opposite	7	1	0	0	153.880.381.664.091	0.521710473521299	1
Pini	1	23	0.5	Orangutan	opposite	8	1	0	0	153.880.381.664.091	0.869517455868832	1
Pini	1	23	0.5	Orangutan	opposite	9	1	0	0	153.880.381.664.091	121.732.443.821.636	1
Pini	1	23	0.5	Orangutan	opposite	10	1	0	0	153.880.381.664.091	15.651.314.205.639	1
Yasa	1	14	0.5	Bonobo	same	1	0	1	0	-0.0421590086750935	-15.651.314.205.639	1
Yasa	1	14	0.5	Bonobo	same	2	1	0	0	-0.0421590086750935	-121.732.443.821.636	0
Yasa	1	14	0.5	Bonobo	same	3	1	0	0	-0.0421590086750935	-0.869517455868832	0
Yasa	1	14	0.5	Bonobo	same	4	1	0	0	-0.0421590086750935	-0.521710473521299	0
Yasa	1	14	0.5	Bonobo	same	5	1	0	0	-0.0421590086750935	-0.173903491173766	0
Yasa	1	14	0.5	Bonobo	same	6	1	0	0	-0.0421590086750935	0.173903491173766	0
Yasa	1	14	0.5	Bonobo	same	7	1	0	0	-0.0421590086750935	0.521710473521299	0
Yasa	1	14	0.5	Bonobo	same	8	1	0	0	-0.0421590086750935	0.869517455868832	0
Yasa	1	14	0.5	Bonobo	same	9	1	0	0	-0.0421590086750935	121.732.443.821.636	0
Yasa	1	14	0.5	Bonobo	same	10	0	1	0	-0.0421590086750935	15.651.314.205.639	1
Yasa	0	14	0.5	Bonobo	opposite	1	1	0	0	-0.0421590086750935	-15.651.314.205.639	1
Yasa	0	14	0.5	Bonobo	opposite	2	1	0	0	-0.0421590086750935	-121.732.443.821.636	1
Yasa	0	14	0.5	Bonobo	opposite	3	1	0	0	-0.0421590086750935	-0.869517455868832	1
Yasa	0	14	0.5	Bonobo	opposite	4	1	0	0	-0.0421590086750935	-0.521710473521299	1
Yasa	0	14	0.5	Bonobo	opposite	5	0	1	0	-0.0421590086750935	-0.173903491173766	0
Yasa	0	14	0.5	Bonobo	opposite	6	1	0	0	-0.0421590086750935	0.173903491173766	1
Yasa	0	14	0.5	Bonobo	opposite	7	1	0	0	-0.0421590086750935	0.521710473521299	1
Yasa	0	14	0.5	Bonobo	opposite	8	1	0	0	-0.0421590086750935	0.869517455868832	1
Yasa	0	14	0.5	Bonobo	opposite	9	1	0	0	-0.0421590086750935	121.732.443.821.636	1
Yasa	0	14	0.5	Bonobo	opposite	10	1	0	0	-0.0421590086750935	15.651.314.205.639	1
Kuno	0	15	-0.5	Bonobo	opposite	1	1	0	0	0.133503527471129	-15.651.314.205.639	1
Kuno	0	15	-0.5	Bonobo	opposite	2	1	0	0	0.133503527471129	-121.732.443.821.636	1
Kuno	0	15	-0.5	Bonobo	opposite	3	0	0	1	0.133503527471129	-0.869517455868832	0
Kuno	0	15	-0.5	Bonobo	opposite	4	1	0	0	0.133503527471129	-0.521710473521299	1
Kuno	0	15	-0.5	Bonobo	opposite	5	1	0	0	0.133503527471129	-0.173903491173766	1
Kuno	0	15	-0.5	Bonobo	opposite	6	1	0	0	0.133503527471129	0.173903491173766	1
Kuno	0	15	-0.5	Bonobo	opposite	7	1	0	0	0.133503527471129	0.521710473521299	1
Kuno	0	15	-0.5	Bonobo	opposite	8	0	1	0	0.133503527471129	0.869517455868832	0
Kuno	0	15	-0.5	Bonobo	opposite	9	0	1	0	0.133503527471129	121.732.443.821.636	0
Kuno	0	15	-0.5	Bonobo	opposite	10	0	1	0	0.133503527471129	15.651.314.205.639	0
Kuno	1	15	-0.5	Bonobo	same	1	1	0	0	0.133503527471129	-15.651.314.205.639	0
Kuno	1	15	-0.5	Bonobo	same	2	0	0	1	0.133503527471129	-121.732.443.821.636	1
Kuno	1	15	-0.5	Bonobo	same	3	1	0	0	0.133503527471129	-0.869517455868832	0
Kuno	1	15	-0.5	Bonobo	same	4	0	0	1	0.133503527471129	-0.521710473521299	1
Kuno	1	15	-0.5	Bonobo	same	5	0	0	1	0.133503527471129	-0.173903491173766	1
Kuno	1	15	-0.5	Bonobo	same	6	0	0	1	0.133503527471129	0.173903491173766	1
Kuno	1	15	-0.5	Bonobo	same	7	0	0	1	0.133503527471129	0.521710473521299	1
Kuno	1	15	-0.5	Bonobo	same	8	1	0	0	0.133503527471129	0.869517455868832	0
Kuno	1	15	-0.5	Bonobo	same	9	0	0	1	0.133503527471129	121.732.443.821.636	1
Kuno	1	15	-0.5	Bonobo	same	10	0	0	1	0.133503527471129	15.651.314.205.639	1
Baluku	2	12	-0.5	Chimpanzee	opposite	1	1	0	0	-0.393484080967539	-15.651.314.205.639	1
Baluku	2	12	-0.5	Chimpanzee	opposite	2	0	1	0	-0.393484080967539	-121.732.443.821.636	0
Baluku	2	12	-0.5	Chimpanzee	opposite	3	1	0	0	-0.393484080967539	-0.869517455868832	1
Baluku	2	12	-0.5	Chimpanzee	opposite	4	1	0	0	-0.393484080967539	-0.521710473521299	1
Baluku	2	12	-0.5	Chimpanzee	opposite	5	0	1	0	-0.393484080967539	-0.173903491173766	0
Baluku	2	12	-0.5	Chimpanzee	opposite	6	1	0	0	-0.393484080967539	0.173903491173766	1
Baluku	2	12	-0.5	Chimpanzee	opposite	7	1	0	0	-0.393484080967539	0.521710473521299	1
Baluku	2	12	-0.5	Chimpanzee	opposite	8	1	0	0	-0.393484080967539	0.869517455868832	1
Baluku	2	12	-0.5	Chimpanzee	opposite	9	1	0	0	-0.393484080967539	121.732.443.821.636	1
Baluku	2	12	-0.5	Chimpanzee	opposite	10	0	1	0	-0.393484080967539	15.651.314.205.639	0
Baluku	3	12	-0.5	Chimpanzee	same	1	0	1	0	-0.393484080967539	-15.651.314.205.639	1
Baluku	3	12	-0.5	Chimpanzee	same	2	1	0	0	-0.393484080967539	-121.732.443.821.636	0
Baluku	3	12	-0.5	Chimpanzee	same	3	1	0	0	-0.393484080967539	-0.869517455868832	0
Baluku	3	12	-0.5	Chimpanzee	same	4	1	0	0	-0.393484080967539	-0.521710473521299	0
Baluku	3	12	-0.5	Chimpanzee	same	5	1	0	0	-0.393484080967539	-0.173903491173766	0
Baluku	3	12	-0.5	Chimpanzee	same	6	1	0	0	-0.393484080967539	0.173903491173766	0
Baluku	3	12	-0.5	Chimpanzee	same	7	1	0	0	-0.393484080967539	0.521710473521299	0
Baluku	3	12	-0.5	Chimpanzee	same	8	1	0	0	-0.393484080967539	0.869517455868832	0
Baluku	3	12	-0.5	Chimpanzee	same	9	1	0	0	-0.393484080967539	121.732.443.821.636	0
Baluku	3	12	-0.5	Chimpanzee	same	10	1	0	0	-0.393484080967539	15.651.314.205.639	0
Indi	3	11	-0.5	Chimpanzee	opposite	1	0	1	0	-0.569146617113762	-15.651.314.205.639	0
Indi	3	11	-0.5	Chimpanzee	opposite	2	1	0	0	-0.569146617113762	-121.732.443.821.636	1
Indi	3	11	-0.5	Chimpanzee	opposite	3	1	0	0	-0.569146617113762	-0.869517455868832	1
Indi	3	11	-0.5	Chimpanzee	opposite	4	1	0	0	-0.569146617113762	-0.521710473521299	1
Indi	3	11	-0.5	Chimpanzee	opposite	5	1	0	0	-0.569146617113762	-0.173903491173766	1
Indi	3	11	-0.5	Chimpanzee	opposite	6	1	0	0	-0.569146617113762	0.173903491173766	1
Indi	3	11	-0.5	Chimpanzee	opposite	7	1	0	0	-0.569146617113762	0.521710473521299	1
Indi	3	11	-0.5	Chimpanzee	opposite	8	0	1	0	-0.569146617113762	0.869517455868832	0
Indi	3	11	-0.5	Chimpanzee	opposite	9	1	0	0	-0.569146617113762	121.732.443.821.636	1
Indi	3	11	-0.5	Chimpanzee	opposite	10	1	0	0	-0.569146617113762	15.651.314.205.639	1
Indi	2	11	-0.5	Chimpanzee	same	1	0	1	0	-0.569146617113762	-15.651.314.205.639	1
Indi	2	11	-0.5	Chimpanzee	same	2	1	0	0	-0.569146617113762	-121.732.443.821.636	0
Indi	2	11	-0.5	Chimpanzee	same	3	0	1	0	-0.569146617113762	-0.869517455868832	1
Indi	2	11	-0.5	Chimpanzee	same	4	1	0	0	-0.569146617113762	-0.521710473521299	0
Indi	2	11	-0.5	Chimpanzee	same	5	0	1	0	-0.569146617113762	-0.173903491173766	1
Indi	2	11	-0.5	Chimpanzee	same	6	1	0	0	-0.569146617113762	0.173903491173766	0
Indi	2	11	-0.5	Chimpanzee	same	7	1	0	0	-0.569146617113762	0.521710473521299	0
Indi	2	11	-0.5	Chimpanzee	same	8	1	0	0	-0.569146617113762	0.869517455868832	0
Indi	2	11	-0.5	Chimpanzee	same	9	1	0	0	-0.569146617113762	121.732.443.821.636	0
Indi	2	11	-0.5	Chimpanzee	same	10	1	0	0	-0.569146617113762	15.651.314.205.639	0
Kalema	3	14	-0.5	Chimpanzee	same	1	1	0	0	-0.0421590086750935	-15.651.314.205.639	0
Kalema	3	14	-0.5	Chimpanzee	same	2	1	0	0	-0.0421590086750935	-121.732.443.821.636	0
Kalema	3	14	-0.5	Chimpanzee	same	3	1	0	0	-0.0421590086750935	-0.869517455868832	0
Kalema	3	14	-0.5	Chimpanzee	same	4	1	0	0	-0.0421590086750935	-0.521710473521299	0
Kalema	3	14	-0.5	Chimpanzee	same	5	1	0	0	-0.0421590086750935	-0.173903491173766	0
Kalema	3	14	-0.5	Chimpanzee	same	6	1	0	0	-0.0421590086750935	0.173903491173766	0
Kalema	3	14	-0.5	Chimpanzee	same	7	0	1	0	-0.0421590086750935	0.521710473521299	1
Kalema	3	14	-0.5	Chimpanzee	same	8	1	0	0	-0.0421590086750935	0.869517455868832	0
Kalema	3	14	-0.5	Chimpanzee	same	9	1	0	0	-0.0421590086750935	121.732.443.821.636	0
Kalema	3	14	-0.5	Chimpanzee	same	10	1	0	0	-0.0421590086750935	15.651.314.205.639	0
Kalema	2	14	-0.5	Chimpanzee	opposite	1	1	0	0	-0.0421590086750935	-15.651.314.205.639	1
Kalema	2	14	-0.5	Chimpanzee	opposite	2	1	0	0	-0.0421590086750935	-121.732.443.821.636	1
Kalema	2	14	-0.5	Chimpanzee	opposite	3	1	0	0	-0.0421590086750935	-0.869517455868832	1
Kalema	2	14	-0.5	Chimpanzee	opposite	4	1	0	0	-0.0421590086750935	-0.521710473521299	1
Kalema	2	14	-0.5	Chimpanzee	opposite	5	1	0	0	-0.0421590086750935	-0.173903491173766	1
Kalema	2	14	-0.5	Chimpanzee	opposite	6	1	0	0	-0.0421590086750935	0.173903491173766	1
Kalema	2	14	-0.5	Chimpanzee	opposite	7	1	0	0	-0.0421590086750935	0.521710473521299	1
Kalema	2	14	-0.5	Chimpanzee	opposite	8	1	0	0	-0.0421590086750935	0.869517455868832	1
Kalema	2	14	-0.5	Chimpanzee	opposite	9	1	0	0	-0.0421590086750935	121.732.443.821.636	1
Kalema	2	14	-0.5	Chimpanzee	opposite	10	1	0	0	-0.0421590086750935	15.651.314.205.639	1
Umugenzi	3	13	-0.5	Chimpanzee	same	1	1	0	0	-0.217821544821316	-15.651.314.205.639	0
Umugenzi	3	13	-0.5	Chimpanzee	same	2	1	0	0	-0.217821544821316	-121.732.443.821.636	0
Umugenzi	3	13	-0.5	Chimpanzee	same	3	0	1	0	-0.217821544821316	-0.869517455868832	1
Umugenzi	3	13	-0.5	Chimpanzee	same	4	1	0	0	-0.217821544821316	-0.521710473521299	0
Umugenzi	3	13	-0.5	Chimpanzee	same	5	1	0	0	-0.217821544821316	-0.173903491173766	0
Umugenzi	3	13	-0.5	Chimpanzee	same	6	0	1	0	-0.217821544821316	0.173903491173766	1
Umugenzi	3	13	-0.5	Chimpanzee	same	7	0	1	0	-0.217821544821316	0.521710473521299	1
Umugenzi	3	13	-0.5	Chimpanzee	same	8	1	0	0	-0.217821544821316	0.869517455868832	0
Umugenzi	3	13	-0.5	Chimpanzee	same	9	1	0	0	-0.217821544821316	121.732.443.821.636	0
Umugenzi	3	13	-0.5	Chimpanzee	same	10	1	0	0	-0.217821544821316	15.651.314.205.639	0
Umugenzi	2	13	-0.5	Chimpanzee	opposite	1	1	0	0	-0.217821544821316	-15.651.314.205.639	1
Umugenzi	2	13	-0.5	Chimpanzee	opposite	2	1	0	0	-0.217821544821316	-121.732.443.821.636	1
Umugenzi	2	13	-0.5	Chimpanzee	opposite	3	0	1	0	-0.217821544821316	-0.869517455868832	0
Umugenzi	2	13	-0.5	Chimpanzee	opposite	4	1	0	0	-0.217821544821316	-0.521710473521299	1
Umugenzi	2	13	-0.5	Chimpanzee	opposite	5	1	0	0	-0.217821544821316	-0.173903491173766	1
Umugenzi	2	13	-0.5	Chimpanzee	opposite	6	1	0	0	-0.217821544821316	0.173903491173766	1
Umugenzi	2	13	-0.5	Chimpanzee	opposite	7	0	1	0	-0.217821544821316	0.521710473521299	0
Umugenzi	2	13	-0.5	Chimpanzee	opposite	8	0	1	0	-0.217821544821316	0.869517455868832	0
Umugenzi	2	13	-0.5	Chimpanzee	opposite	9	1	0	0	-0.217821544821316	121.732.443.821.636	1
Umugenzi	2	13	-0.5	Chimpanzee	opposite	10	0	1	0	-0.217821544821316	15.651.314.205.639	0
Bwambale	2	11	-0.5	Chimpanzee	same	1	1	0	0	-0.569146617113762	-15.651.314.205.639	0
Bwambale	2	11	-0.5	Chimpanzee	same	2	1	0	0	-0.569146617113762	-121.732.443.821.636	0
Bwambale	2	11	-0.5	Chimpanzee	same	3	1	0	0	-0.569146617113762	-0.869517455868832	0
Bwambale	2	11	-0.5	Chimpanzee	same	4	1	0	0	-0.569146617113762	-0.521710473521299	0
Bwambale	2	11	-0.5	Chimpanzee	same	5	1	0	0	-0.569146617113762	-0.173903491173766	0
Bwambale	2	11	-0.5	Chimpanzee	same	6	1	0	0	-0.569146617113762	0.173903491173766	0
Bwambale	2	11	-0.5	Chimpanzee	same	7	1	0	0	-0.569146617113762	0.521710473521299	0
Bwambale	2	11	-0.5	Chimpanzee	same	8	1	0	0	-0.569146617113762	0.869517455868832	0
Bwambale	2	11	-0.5	Chimpanzee	same	9	1	0	0	-0.569146617113762	121.732.443.821.636	0
Bwambale	2	11	-0.5	Chimpanzee	same	10	1	0	0	-0.569146617113762	15.651.314.205.639	0
Bwambale	3	11	-0.5	Chimpanzee	opposite	1	0	1	0	-0.569146617113762	-15.651.314.205.639	0
Bwambale	3	11	-0.5	Chimpanzee	opposite	2	1	0	0	-0.569146617113762	-121.732.443.821.636	1
Bwambale	3	11	-0.5	Chimpanzee	opposite	3	1	0	0	-0.569146617113762	-0.869517455868832	1
Bwambale	3	11	-0.5	Chimpanzee	opposite	4	1	0	0	-0.569146617113762	-0.521710473521299	1
Bwambale	3	11	-0.5	Chimpanzee	opposite	5	0	1	0	-0.569146617113762	-0.173903491173766	0
Bwambale	3	11	-0.5	Chimpanzee	opposite	6	1	0	0	-0.569146617113762	0.173903491173766	1
Bwambale	3	11	-0.5	Chimpanzee	opposite	7	0	1	0	-0.569146617113762	0.521710473521299	0
Bwambale	3	11	-0.5	Chimpanzee	opposite	8	1	0	0	-0.569146617113762	0.869517455868832	1
Bwambale	3	11	-0.5	Chimpanzee	opposite	9	1	0	0	-0.569146617113762	121.732.443.821.636	1
Bwambale	3	11	-0.5	Chimpanzee	opposite	10	1	0	0	-0.569146617113762	15.651.314.205.639	1
Asega	3	12	-0.5	Chimpanzee	opposite	1	1	0	0	-0.393484080967539	-15.651.314.205.639	1
Asega	3	12	-0.5	Chimpanzee	opposite	2	1	0	0	-0.393484080967539	-121.732.443.821.636	1
Asega	3	12	-0.5	Chimpanzee	opposite	3	1	0	0	-0.393484080967539	-0.869517455868832	1
Asega	3	12	-0.5	Chimpanzee	opposite	4	1	0	0	-0.393484080967539	-0.521710473521299	1
Asega	3	12	-0.5	Chimpanzee	opposite	5	1	0	0	-0.393484080967539	-0.173903491173766	1
Asega	3	12	-0.5	Chimpanzee	opposite	6	0	0	1	-0.393484080967539	0.173903491173766	0
Asega	3	12	-0.5	Chimpanzee	opposite	7	1	0	0	-0.393484080967539	0.521710473521299	1
Asega	3	12	-0.5	Chimpanzee	opposite	8	1	0	0	-0.393484080967539	0.869517455868832	1
Asega	3	12	-0.5	Chimpanzee	opposite	9	1	0	0	-0.393484080967539	121.732.443.821.636	1
Asega	3	12	-0.5	Chimpanzee	opposite	10	1	0	0	-0.393484080967539	15.651.314.205.639	1
Asega	2	12	-0.5	Chimpanzee	same	1	1	0	0	-0.393484080967539	-15.651.314.205.639	0
Asega	2	12	-0.5	Chimpanzee	same	2	1	0	0	-0.393484080967539	-121.732.443.821.636	0
Asega	2	12	-0.5	Chimpanzee	same	3	1	0	0	-0.393484080967539	-0.869517455868832	0
Asega	2	12	-0.5	Chimpanzee	same	4	1	0	0	-0.393484080967539	-0.521710473521299	0
Asega	2	12	-0.5	Chimpanzee	same	5	1	0	0	-0.393484080967539	-0.173903491173766	0
Asega	2	12	-0.5	Chimpanzee	same	6	1	0	0	-0.393484080967539	0.173903491173766	0
Asega	2	12	-0.5	Chimpanzee	same	7	1	0	0	-0.393484080967539	0.521710473521299	0
Asega	2	12	-0.5	Chimpanzee	same	8	1	0	0	-0.393484080967539	0.869517455868832	0
Asega	2	12	-0.5	Chimpanzee	same	9	1	0	0	-0.393484080967539	121.732.443.821.636	0
Asega	2	12	-0.5	Chimpanzee	same	10	1	0	0	-0.393484080967539	15.651.314.205.639	0
Yoyo	3	11	0.5	Chimpanzee	same	1	0	0	1	-0.569146617113762	-15.651.314.205.639	1
Yoyo	3	11	0.5	Chimpanzee	same	2	0	0	1	-0.569146617113762	-121.732.443.821.636	1
Yoyo	3	11	0.5	Chimpanzee	same	3	0	0	1	-0.569146617113762	-0.869517455868832	1
Yoyo	3	11	0.5	Chimpanzee	same	4	0	0	1	-0.569146617113762	-0.521710473521299	1
Yoyo	3	11	0.5	Chimpanzee	same	5	0	0	1	-0.569146617113762	-0.173903491173766	1
Yoyo	3	11	0.5	Chimpanzee	same	6	0	0	1	-0.569146617113762	0.173903491173766	1
Yoyo	3	11	0.5	Chimpanzee	same	7	1	0	0	-0.569146617113762	0.521710473521299	0
Yoyo	3	11	0.5	Chimpanzee	same	8	0	0	1	-0.569146617113762	0.869517455868832	1
Yoyo	3	11	0.5	Chimpanzee	same	9	0	0	1	-0.569146617113762	121.732.443.821.636	1
Yoyo	3	11	0.5	Chimpanzee	same	10	0	0	1	-0.569146617113762	15.651.314.205.639	1
Yoyo	2	11	0.5	Chimpanzee	opposite	1	0	0	1	-0.569146617113762	-15.651.314.205.639	0
Yoyo	2	11	0.5	Chimpanzee	opposite	2	1	0	0	-0.569146617113762	-121.732.443.821.636	1
Yoyo	2	11	0.5	Chimpanzee	opposite	3	1	0	0	-0.569146617113762	-0.869517455868832	1
Yoyo	2	11	0.5	Chimpanzee	opposite	4	1	0	0	-0.569146617113762	-0.521710473521299	1
Yoyo	2	11	0.5	Chimpanzee	opposite	5	0	0	1	-0.569146617113762	-0.173903491173766	0
Yoyo	2	11	0.5	Chimpanzee	opposite	6	1	0	0	-0.569146617113762	0.173903491173766	1
Yoyo	2	11	0.5	Chimpanzee	opposite	7	1	0	0	-0.569146617113762	0.521710473521299	1
Yoyo	2	11	0.5	Chimpanzee	opposite	8	1	0	0	-0.569146617113762	0.869517455868832	1
Yoyo	2	11	0.5	Chimpanzee	opposite	9	1	0	0	-0.569146617113762	121.732.443.821.636	1
Yoyo	2	11	0.5	Chimpanzee	opposite	10	1	0	0	-0.569146617113762	15.651.314.205.639	1
Namukisa	3	11	0.5	Chimpanzee	same	1	1	0	0	-0.569146617113762	-15.651.314.205.639	0
Namukisa	3	11	0.5	Chimpanzee	same	2	1	0	0	-0.569146617113762	-121.732.443.821.636	0
Namukisa	3	11	0.5	Chimpanzee	same	3	0	0	1	-0.569146617113762	-0.869517455868832	1
Namukisa	3	11	0.5	Chimpanzee	same	4	1	0	0	-0.569146617113762	-0.521710473521299	0
Namukisa	3	11	0.5	Chimpanzee	same	5	0	1	0	-0.569146617113762	-0.173903491173766	1
Namukisa	3	11	0.5	Chimpanzee	same	6	1	0	0	-0.569146617113762	0.173903491173766	0
Namukisa	3	11	0.5	Chimpanzee	same	7	1	0	0	-0.569146617113762	0.521710473521299	0
Namukisa	3	11	0.5	Chimpanzee	same	8	0	0	1	-0.569146617113762	0.869517455868832	1
Namukisa	3	11	0.5	Chimpanzee	same	9	1	0	0	-0.569146617113762	121.732.443.821.636	0
Namukisa	3	11	0.5	Chimpanzee	same	10	1	0	0	-0.569146617113762	15.651.314.205.639	0
Namukisa	2	11	0.5	Chimpanzee	opposite	1	1	0	0	-0.569146617113762	-15.651.314.205.639	1
Namukisa	2	11	0.5	Chimpanzee	opposite	2	1	0	0	-0.569146617113762	-121.732.443.821.636	1
Namukisa	2	11	0.5	Chimpanzee	opposite	3	1	0	0	-0.569146617113762	-0.869517455868832	1
Namukisa	2	11	0.5	Chimpanzee	opposite	4	1	0	0	-0.569146617113762	-0.521710473521299	1
Namukisa	2	11	0.5	Chimpanzee	opposite	5	1	0	0	-0.569146617113762	-0.173903491173766	1
Namukisa	2	11	0.5	Chimpanzee	opposite	6	0	1	0	-0.569146617113762	0.173903491173766	0
Namukisa	2	11	0.5	Chimpanzee	opposite	7	1	0	0	-0.569146617113762	0.521710473521299	1
Namukisa	2	11	0.5	Chimpanzee	opposite	8	1	0	0	-0.569146617113762	0.869517455868832	1
Namukisa	2	11	0.5	Chimpanzee	opposite	9	0	0	1	-0.569146617113762	121.732.443.821.636	0
Namukisa	2	11	0.5	Chimpanzee	opposite	10	1	0	0	-0.569146617113762	15.651.314.205.639	1
Okech	2	9	-0.5	Chimpanzee	opposite	1	1	0	0	-0.920471689406208	-15.651.314.205.639	1
Okech	2	9	-0.5	Chimpanzee	opposite	2	1	0	0	-0.920471689406208	-121.732.443.821.636	1
Okech	2	9	-0.5	Chimpanzee	opposite	3	1	0	0	-0.920471689406208	-0.869517455868832	1
Okech	2	9	-0.5	Chimpanzee	opposite	4	1	0	0	-0.920471689406208	-0.521710473521299	1
Okech	2	9	-0.5	Chimpanzee	opposite	5	1	0	0	-0.920471689406208	-0.173903491173766	1
Okech	2	9	-0.5	Chimpanzee	opposite	6	1	0	0	-0.920471689406208	0.173903491173766	1
Okech	2	9	-0.5	Chimpanzee	opposite	7	1	0	0	-0.920471689406208	0.521710473521299	1
Okech	2	9	-0.5	Chimpanzee	opposite	8	1	0	0	-0.920471689406208	0.869517455868832	1
Okech	2	9	-0.5	Chimpanzee	opposite	9	1	0	0	-0.920471689406208	121.732.443.821.636	1
Okech	2	9	-0.5	Chimpanzee	opposite	10	1	0	0	-0.920471689406208	15.651.314.205.639	1
Okech	3	9	-0.5	Chimpanzee	same	1	1	0	0	-0.920471689406208	-15.651.314.205.639	0
Okech	3	9	-0.5	Chimpanzee	same	2	1	0	0	-0.920471689406208	-121.732.443.821.636	0
Okech	3	9	-0.5	Chimpanzee	same	3	1	0	0	-0.920471689406208	-0.869517455868832	0
Okech	3	9	-0.5	Chimpanzee	same	4	1	0	0	-0.920471689406208	-0.521710473521299	0
Okech	3	9	-0.5	Chimpanzee	same	5	1	0	0	-0.920471689406208	-0.173903491173766	0
Okech	3	9	-0.5	Chimpanzee	same	6	1	0	0	-0.920471689406208	0.173903491173766	0
Okech	3	9	-0.5	Chimpanzee	same	7	1	0	0	-0.920471689406208	0.521710473521299	0
Okech	3	9	-0.5	Chimpanzee	same	8	1	0	0	-0.920471689406208	0.869517455868832	0
Okech	3	9	-0.5	Chimpanzee	same	9	1	0	0	-0.920471689406208	121.732.443.821.636	0
Okech	3	9	-0.5	Chimpanzee	same	10	1	0	0	-0.920471689406208	15.651.314.205.639	0
Pasa	4	11	0.5	Chimpanzee	opposite	1	1	0	0	-0.569146617113762	-15.651.314.205.639	1
Pasa	4	11	0.5	Chimpanzee	opposite	2	1	0	0	-0.569146617113762	-121.732.443.821.636	1
Pasa	4	11	0.5	Chimpanzee	opposite	3	1	0	0	-0.569146617113762	-0.869517455868832	1
Pasa	4	11	0.5	Chimpanzee	opposite	4	1	0	0	-0.569146617113762	-0.521710473521299	1
Pasa	4	11	0.5	Chimpanzee	opposite	5	0	1	0	-0.569146617113762	-0.173903491173766	0
Pasa	4	11	0.5	Chimpanzee	opposite	6	1	0	0	-0.569146617113762	0.173903491173766	1
Pasa	4	11	0.5	Chimpanzee	opposite	7	1	0	0	-0.569146617113762	0.521710473521299	1
Pasa	4	11	0.5	Chimpanzee	opposite	8	1	0	0	-0.569146617113762	0.869517455868832	1
Pasa	4	11	0.5	Chimpanzee	opposite	9	1	0	0	-0.569146617113762	121.732.443.821.636	1
Pasa	4	11	0.5	Chimpanzee	opposite	10	1	0	0	-0.569146617113762	15.651.314.205.639	1
Pasa	2	11	0.5	Chimpanzee	same	1	1	0	0	-0.569146617113762	-15.651.314.205.639	0
Pasa	2	11	0.5	Chimpanzee	same	2	1	0	0	-0.569146617113762	-121.732.443.821.636	0
Pasa	2	11	0.5	Chimpanzee	same	3	1	0	0	-0.569146617113762	-0.869517455868832	0
Pasa	2	11	0.5	Chimpanzee	same	4	0	1	0	-0.569146617113762	-0.521710473521299	1
Pasa	2	11	0.5	Chimpanzee	same	5	0	0	1	-0.569146617113762	-0.173903491173766	1
Pasa	2	11	0.5	Chimpanzee	same	6	1	0	0	-0.569146617113762	0.173903491173766	0
Pasa	2	11	0.5	Chimpanzee	same	7	1	0	0	-0.569146617113762	0.521710473521299	0
Pasa	2	11	0.5	Chimpanzee	same	8	0	1	0	-0.569146617113762	0.869517455868832	1
Pasa	2	11	0.5	Chimpanzee	same	9	0	1	0	-0.569146617113762	121.732.443.821.636	1
Pasa	2	11	0.5	Chimpanzee	same	10	1	0	0	-0.569146617113762	15.651.314.205.639	0
